# Supplementary material for: Transcriptome Analysis of Muscle Growth-Related circRNA in the Pacific Abalone Haliotis discus hanna
Source: Genes (Basel). 2025 Jan 8;16(1):65. doi: 10.3390/genes16010065 (PMC11764893; doi:10.3390/genes16010065)
Supplement: Supplementary file 1 [file genes-16-00065-s001.zip]

Archive with 1 entries (1 files):
- genes-3376649-supplementary.xlsx
