# Supplementary material for: Transcriptome Analysis of Muscle Growth-Related circRNA in the Pacific Abalone Haliotis discus hanna
Source: Genes (Basel). 2025 Jan 8;16(1):65. doi: 10.3390/genes16010065 (PMC11764893; doi:10.3390/genes16010065)
Supplement: Supplementary file 1 [file genes-16-00065-s001.zip › genes-3376649-supplementary.xlsx]

## Sheet: Table S1
Table S1 All the novel circRNAs in H. discus hannai adductor muscle
circRNA_id	chr	start	end	strand	full_length	spliced_length	gene_id	feature	samples	junction_read	non_junction_read	Gene_Name
novel_circ_0000001	chr0	100106088	100113757	-	7669	7669	--	--	L_3	3	0	--
novel_circ_0000002	chr0	100106088	100114508	-	8420	8420	--	--	S_3	2	0	--
novel_circ_0000003	chr0	100107017	100107844	-	827	827	--	--	L_1,L_2,S_1,S_2	4,2,2,2	0,0,0,0	--
novel_circ_0000004	chr0	100114357	100116069	-	1712	1712	--	--	L_1,L_2,L_3,S_1,S_3	5,7,10,6,6	0,0,0,0,0	--
novel_circ_0000005	chr0	100115887	100116069	-	182	182	--	--	L_1,L_3	2,3	0,0	--
novel_circ_0000006	chr0	10042936	10044695	-	1759	1759	--	--	S_1	3	0	--
novel_circ_0000007	chr0	101215029	101215179	-	150	150	--	--	L_1	6	0	--
novel_circ_0000008	chr0	101254072	101258506	-	4434	4434	--	--	L_1	3	0	--
novel_circ_0000009	chr0	103014300	103014639	+	339	339	--	--	L_2	2	0	--
novel_circ_0000010	chr0	104732737	104732932	+	195	195	--	--	L_1	2	0	--
novel_circ_0000011	chr0	105115943	105116174	+	231	231	--	--	S_2	2	0	--
novel_circ_0000012	chr0	105115943	105116306	+	363	363	--	--	S_1	2	0	--
novel_circ_0000013	chr0	105406541	105407003	-	462	462	--	--	L_1	2	0	--
novel_circ_0000014	chr0	105409227	105409404	+	177	177	--	--	L_1	2	0	--
novel_circ_0000015	chr0	105454560	105455023	+	463	463	--	--	L_3	3	0	--
novel_circ_0000016	chr0	106040278	106050921	-	10643	10643	--	--	S_2	2	0	--
novel_circ_0000017	chr0	106063767	106064032	-	265	265	--	--	L_1	3	0	--
novel_circ_0000018	chr0	10656303	10656639	-	336	336	--	--	L_3	2	0	--
novel_circ_0000019	chr0	107857404	107873079	+	15675	15675	--	--	L_3	3	0	--
novel_circ_0000020	chr0	107872935	107876763	+	3828	3828	--	--	L_1,L_2,L_3,S_1,S_2,S_3	4,28,10,5,3,11	0,0,0,0,0,0	--
novel_circ_0000021	chr0	107872935	107880880	+	7945	7945	--	--	L_2,L_3,S_1,S_2,S_3	13,8,3,3,9	0,0,0,0,0	--
novel_circ_0000022	chr0	107896225	107896554	+	329	329	--	--	L_1	2	0	--
novel_circ_0000023	chr0	107896258	107896587	+	329	329	--	--	S_3	3	0	--
novel_circ_0000024	chr0	108590992	108592204	-	1212	1212	--	--	L_2	2	0	--
novel_circ_0000025	chr0	109382704	109417666	+	34962	34962	--	--	L_3	6	0	--
novel_circ_0000026	chr0	110020525	110020709	+	184	184	--	--	L_3,S_1,S_2,S_3	3,2,4,2	0,0,0,0	--
novel_circ_0000027	chr0	110120943	110125124	-	4181	4181	--	--	L_3	2	0	--
novel_circ_0000028	chr0	110731887	110732196	-	309	309	--	--	L_1	2	0	--
novel_circ_0000029	chr0	110887774	110907295	+	19521	19521	--	--	L_2,L_3,S_1,S_2,S_3	2,4,2,2,4	0,0,0,0,0	--
novel_circ_0000030	chr0	110887795	110907316	+	19521	19521	--	--	L_2,L_3,S_1,S_2,S_3	2,4,2,2,4	0,0,0,0,0	--
novel_circ_0000031	chr0	110888412	110907418	-	19006	19006	--	--	L_1,L_2,L_3,S_2,S_3	14,7,8,8,11	0,0,0,0,0	--
novel_circ_0000032	chr0	110895573	110907418	-	11845	11845	--	--	L_2	2	0	--
novel_circ_0000033	chr0	111491577	111491865	-	288	288	--	--	S_2	2	0	--
novel_circ_0000034	chr0	112148256	112154541	+	6285	6285	--	--	L_2,L_3,S_1,S_2,S_3	3,5,4,3,6	0,0,0,0,0	--
novel_circ_0000035	chr0	112152479	112154541	+	2062	2062	--	--	S_3	2	0	--
novel_circ_0000036	chr0	112210335	112213433	-	3098	3098	--	--	L_2	2	0	--
novel_circ_0000037	chr0	113871331	113871789	-	458	458	--	--	L_2	6	0	--
novel_circ_0000038	chr0	113871340	113871798	+	458	458	--	--	L_2	6	0	--
novel_circ_0000039	chr0	113898173	113901353	+	3180	3180	--	--	L_2,S_2	2,2	0,0	--
novel_circ_0000040	chr0	114528857	114531197	+	2340	2340	--	--	L_1	4	0	--
novel_circ_0000041	chr0	114756205	114756420	-	215	215	--	--	S_3	2	0	--
novel_circ_0000042	chr0	114907873	114908423	-	550	550	--	--	S_2	2	0	--
novel_circ_0000043	chr0	116606319	116608161	+	1842	1842	--	--	S_1	3	0	--
novel_circ_0000044	chr0	117522529	117525475	+	2946	2946	--	--	L_1,L_2,L_3,S_1,S_2	2,2,2,15,5	0,0,0,0,0	--
novel_circ_0000045	chr0	117522529	117527184	+	4655	4655	--	--	L_1,L_2,L_3,S_1,S_2,S_3	7,5,7,15,5,42	0,0,0,0,0,0	--
novel_circ_0000046	chr0	117574527	117576096	+	1569	1569	--	--	L_1,L_2,L_3,S_2,S_3	2,3,2,5,9	0,0,0,0,0	--
novel_circ_0000047	chr0	117795287	117795575	-	288	288	--	--	S_3	2	0	--
novel_circ_0000048	chr0	117798230	117799181	-	951	951	--	--	L_1,L_2,S_3	4,5,2	0,0,0	--
novel_circ_0000049	chr0	117799016	117804914	-	5898	5898	--	--	S_1,S_2	2,3	0,0	--
novel_circ_0000050	chr0	117834445	117839072	+	4627	4627	--	--	L_3,S_1,S_2,S_3	2,3,3,3	0,0,0,0	--
novel_circ_0000051	chr0	117834445	117841632	+	7187	7187	--	--	L_2	2	0	--
novel_circ_0000052	chr0	119709224	119709680	-	456	456	--	--	L_1,L_2,L_3,S_1,S_3	5,2,3,5,6	0,0,0,0,0	--
novel_circ_0000053	chr0	119709224	119710188	-	964	964	--	--	S_1	2	0	--
novel_circ_0000054	chr0	121660031	121660227	-	196	196	--	--	L_1,L_3,S_1	6,2,2	0,0,0	--
novel_circ_0000055	chr0	122247670	122281754	+	34084	34084	--	--	S_1,S_2	11,4	0,0	--
novel_circ_0000056	chr0	123967914	124003817	-	35903	35903	--	--	L_2,S_1	5,4	0,0	--
novel_circ_0000057	chr0	124619216	124619549	+	333	333	--	--	S_2	5	0	--
novel_circ_0000058	chr0	124716873	124730886	-	14013	14013	--	--	S_3	2	0	--
novel_circ_0000059	chr0	125580751	125582122	-	1371	1371	--	--	S_2	2	0	--
novel_circ_0000060	chr0	125581977	125584281	-	2304	2304	--	--	L_2	3	0	--
novel_circ_0000061	chr0	125583452	125584281	-	829	829	--	--	L_3	2	0	--
novel_circ_0000062	chr0	125681966	125685460	-	3494	3494	--	--	L_1	2	0	--
novel_circ_0000063	chr0	125686895	125690318	-	3423	3423	--	--	L_1,L_2,L_3,S_1,S_2,S_3	12,9,2,8,3,17	0,0,0,0,0,0	--
novel_circ_0000064	chr0	125781919	125787567	+	5648	5648	--	--	L_1,L_2,L_3,S_1,S_2,S_3	4,6,7,12,5,5	0,0,0,0,0,0	--
novel_circ_0000065	chr0	125781919	125790616	+	8697	8697	--	--	L_1,L_3,S_2	4,4,3	0,0,0	--
novel_circ_0000066	chr0	125781919	125793817	+	11898	11898	--	--	L_3	2	0	--
novel_circ_0000067	chr0	125810462	125815699	-	5237	5237	--	--	S_2	3	0	--
novel_circ_0000068	chr0	127413584	127415182	+	1598	1598	--	--	L_1	2	0	--
novel_circ_0000069	chr0	127882808	127891511	+	8703	8703	--	--	S_3	3	0	--
novel_circ_0000070	chr0	12947135	12947336	-	201	201	--	--	S_2	2	0	--
novel_circ_0000071	chr0	12948290	12948614	-	324	324	--	--	L_2	2	0	--
novel_circ_0000072	chr0	13012172	13012889	-	717	717	--	--	L_2	2	0	--
novel_circ_0000073	chr0	130821599	130822550	+	951	951	--	--	S_3	2	0	--
novel_circ_0000074	chr0	132503283	132503895	-	612	612	--	--	S_3	2	0	--
novel_circ_0000075	chr0	132706058	132707244	-	1186	1186	--	--	L_1,L_3,S_2,S_3	4,6,19,15	0,0,0,0	--
novel_circ_0000076	chr0	132745544	132747015	-	1471	1471	--	--	L_1,L_2	2,3	0,0	--
novel_circ_0000077	chr0	132946150	132947606	-	1456	1456	--	--	S_1	2	0	--
novel_circ_0000078	chr0	13300717	13301019	+	302	302	--	--	S_1	2	0	--
novel_circ_0000079	chr0	133431822	133432269	+	447	447	--	--	S_2	2	0	--
novel_circ_0000080	chr0	134035690	134051444	+	15754	15754	--	--	S_1	2	0	--
novel_circ_0000081	chr0	134039331	134064634	+	25303	25303	--	--	S_1,S_2,S_3	7,8,5	0,0,0	--
novel_circ_0000082	chr0	135065661	135066079	-	418	418	--	--	L_1	8	0	--
novel_circ_0000083	chr0	137335868	137336415	+	547	547	--	--	L_1,S_1,S_2,S_3	11,9,17,20	0,0,0,0	--
novel_circ_0000084	chr0	141042263	141043368	-	1105	1105	--	--	L_1,L_2,L_3,S_1,S_2,S_3	18,6,9,5,4,2	0,0,0,0,0,0	--
novel_circ_0000085	chr0	141042263	141045990	-	3727	3727	--	--	L_1,L_3,S_1,S_2	5,7,4,4	0,0,0,0	--
novel_circ_0000086	chr0	141063354	141066663	-	3309	3309	--	--	L_1	2	0	--
novel_circ_0000087	chr0	141761748	141767353	-	5605	5605	--	--	S_3	2	0	--
novel_circ_0000088	chr0	141761748	141767361	-	5613	5613	--	--	L_1,L_2,L_3,S_1,S_2	2,3,6,6,4	0,0,0,0,0	--
novel_circ_0000089	chr0	14306992	14307768	+	776	776	--	--	L_3	3	0	--
novel_circ_0000090	chr0	143924815	143927781	-	2966	2966	--	--	L_3	2	0	--
novel_circ_0000091	chr0	14420033	14425229	+	5196	5196	--	--	L_3	3	0	--
novel_circ_0000092	chr0	14420048	14425244	-	5196	5196	--	--	L_3	2	0	--
novel_circ_0000093	chr0	14420081	14425277	-	5196	5196	--	--	L_3	2	0	--
novel_circ_0000094	chr0	144806515	144807312	+	797	797	--	--	S_1,S_2	2,4	0,0	--
novel_circ_0000095	chr0	144822933	144828874	+	5941	5941	--	--	L_2	2	0	--
novel_circ_0000096	chr0	145054795	145055555	-	760	760	--	--	L_2,L_3	3,4	0,0	--
novel_circ_0000097	chr0	145288713	145291105	+	2392	2392	--	--	L_2	2	0	--
novel_circ_0000098	chr0	145290939	145298023	+	7084	7084	--	--	L_1,L_2,L_3,S_1,S_2,S_3	21,42,40,50,47,19	0,0,0,0,0,0	--
novel_circ_0000099	chr0	145290939	145299037	+	8098	8098	--	--	L_3	2	0	--
novel_circ_0000100	chr0	145298928	145304097	+	5169	5169	--	--	L_1,L_2,L_3,S_2	3,4,4,3	0,0,0,0	--
novel_circ_0000101	chr0	145455760	145455919	-	159	159	--	--	S_3	2	0	--
novel_circ_0000102	chr0	145660318	145660696	+	378	378	--	--	L_2,S_2	2,2	0,0	--
novel_circ_0000103	chr0	145672755	145676820	-	4065	4065	--	--	L_1,L_2,L_3,S_1,S_2,S_3	7,6,5,6,4,6	0,0,0,0,0,0	--
novel_circ_0000104	chr0	145673335	145678559	+	5224	5224	--	--	S_2	2	0	--
novel_circ_0000105	chr0	145673340	145678564	+	5224	5224	--	--	S_2	2	0	--
novel_circ_0000106	chr0	145673345	145678569	+	5224	5224	--	--	S_2	2	0	--
novel_circ_0000107	chr0	145673350	145678574	+	5224	5224	--	--	S_2	2	0	--
novel_circ_0000108	chr0	146667302	146667471	+	169	169	--	--	L_1	2	0	--
novel_circ_0000109	chr0	146823382	146823653	-	271	271	--	--	L_1	4	0	--
novel_circ_0000110	chr0	147558635	147559034	+	399	399	--	--	L_3	2	0	--
novel_circ_0000111	chr0	147564024	147565282	-	1258	1258	--	--	L_1,L_2,L_3,S_1,S_2,S_3	15,8,23,26,22,18	0,0,0,0,0,0	--
novel_circ_0000112	chr0	147599761	147602976	-	3215	3215	--	--	L_1,L_2,L_3,S_1,S_3	6,2,9,4,2	0,0,0,0,0	--
novel_circ_0000113	chr0	147715416	147715659	+	243	243	--	--	S_2	3	0	--
novel_circ_0000114	chr0	148047275	148048292	+	1017	1017	--	--	L_1	3	0	--
novel_circ_0000115	chr0	148298565	148302276	+	3711	3711	--	--	L_1	2	0	--
novel_circ_0000116	chr0	148481436	148483592	+	2156	2156	--	--	L_2	2	0	--
novel_circ_0000117	chr0	148500377	148500817	+	440	440	--	--	L_1	2	0	--
novel_circ_0000118	chr0	148500377	148515104	+	14727	14727	--	--	L_1,S_2	2,2	0,0	--
novel_circ_0000119	chr0	148507339	148509995	+	2656	2656	--	--	L_1	3	0	--
novel_circ_0000120	chr0	148826870	148829724	+	2854	2854	--	--	L_1	14	0	--
novel_circ_0000121	chr0	148904607	148904984	+	377	377	--	--	L_3	2	0	--
novel_circ_0000122	chr0	148904660	148904939	-	279	279	--	--	S_3	2	0	--
novel_circ_0000123	chr0	148904663	148904939	-	276	276	--	--	L_3	2	0	--
novel_circ_0000124	chr0	149904569	149905913	+	1344	1344	--	--	S_3	2	0	--
novel_circ_0000125	chr0	152134424	152134906	-	482	482	--	--	L_2	2	0	--
novel_circ_0000126	chr0	152253324	152254784	-	1460	1460	--	--	L_1,S_3	2,3	0,0	--
novel_circ_0000127	chr0	152273407	152273608	-	201	201	--	--	S_2	2	0	--
novel_circ_0000128	chr0	152275150	152275351	+	201	201	--	--	S_3	2	0	--
novel_circ_0000129	chr0	154060484	154063400	-	2916	2916	--	--	L_3	4	0	--
novel_circ_0000130	chr0	154069075	154071395	-	2320	2320	--	--	L_2,S_2	2,3	0,0	--
novel_circ_0000131	chr0	155883209	155884145	-	936	936	--	--	L_1,S_1,S_3	33,8,12	0,0,0	--
novel_circ_0000132	chr0	156965714	156987289	-	21575	21575	--	--	L_2,S_1	4,3	0,0	--
novel_circ_0000133	chr0	157892115	157893024	+	909	909	--	--	L_2,L_3,S_1	3,3,2	0,0,0	--
novel_circ_0000134	chr0	159023027	159023222	+	195	195	--	--	L_2	2	0	--
novel_circ_0000135	chr0	160184844	160185105	-	261	261	--	--	S_3	2	0	--
novel_circ_0000136	chr0	160186111	160186861	+	750	750	--	--	L_3	2	0	--
novel_circ_0000137	chr0	160186724	160188667	-	1943	1943	--	--	L_1,L_3,S_1,S_2,S_3	5,4,3,3,18	0,0,0,0,0	--
novel_circ_0000138	chr0	160187419	160188169	-	750	750	--	--	S_1	3	0	--
novel_circ_0000139	chr0	16029425	16033441	+	4016	4016	--	--	L_2,L_3,S_2,S_3	2,2,3,4	0,0,0,0	--
novel_circ_0000140	chr0	16034772	16034941	-	169	169	--	--	S_1	2	0	--
novel_circ_0000141	chr0	16036056	16047938	+	11882	11882	--	--	S_2	4	0	--
novel_circ_0000142	chr0	160394561	160412899	+	18338	18338	--	--	S_1	2	0	--
novel_circ_0000143	chr0	160394580	160412918	-	18338	18338	--	--	S_1	2	0	--
novel_circ_0000144	chr0	160394731	160413069	-	18338	18338	--	--	S_1	15	0	--
novel_circ_0000145	chr0	161245827	161246148	+	321	321	--	--	L_1,S_3	3,4	0,0	--
novel_circ_0000146	chr0	161431252	161433695	-	2443	2443	--	--	L_1,S_2,S_3	3,4,2	0,0,0	--
novel_circ_0000147	chr0	161433214	161433695	-	481	481	--	--	L_1,S_1,S_3	32,37,67	0,0,0	--
novel_circ_0000148	chr0	16280206	16280382	+	176	176	--	--	S_3	2	0	--
novel_circ_0000149	chr0	16293705	16294846	+	1141	1141	--	--	L_1,L_2,L_3	2,3,3	0,0,0	--
novel_circ_0000150	chr0	162992546	162992801	+	255	255	--	--	L_3	2	0	--
novel_circ_0000151	chr0	163286542	163292520	+	5978	5978	--	--	S_2	2	0	--
novel_circ_0000152	chr0	16337471	16339443	+	1972	1972	--	--	S_1,S_2,S_3	2,4,11	0,0,0	--
novel_circ_0000153	chr0	16358547	16359866	-	1319	1319	--	--	L_1,L_2,S_1,S_2,S_3	4,5,4,3,3	0,0,0,0,0	--
novel_circ_0000154	chr0	165222895	165223969	-	1074	1074	--	--	L_1,S_2,S_3	6,6,3	0,0,0	--
novel_circ_0000155	chr0	165774700	165775809	+	1109	1109	--	--	S_1	2	0	--
novel_circ_0000156	chr0	166790315	166799345	+	9030	9030	--	--	L_1,L_2,L_3,S_1,S_2,S_3	5,4,2,3,9,8	0,0,0,0,0,0	--
novel_circ_0000157	chr0	167689922	167690817	-	895	895	--	--	L_1,L_2,L_3,S_1,S_2	4,6,4,10,2	0,0,0,0,0	--
novel_circ_0000158	chr0	167759590	167771362	-	11772	11772	--	--	L_2	2	0	--
novel_circ_0000159	chr0	168017939	168025859	+	7920	7920	--	--	L_1	2	0	--
novel_circ_0000160	chr0	168025715	168121374	+	95659	95659	--	--	S_1,S_3	14,10	0,0	--
novel_circ_0000161	chr0	168027544	168112115	+	84571	84571	--	--	L_1,L_3,S_1,S_2,S_3	11,9,15,15,10	0,0,0,0,0	--
novel_circ_0000162	chr0	168030715	168098455	+	67740	67740	--	--	S_1,S_2	8,7	0,0	--
novel_circ_0000163	chr0	168098576	168115929	+	17353	17353	--	--	L_1,L_2,S_2	5,2,8	0,0,0	--
novel_circ_0000164	chr0	16870607	16870820	+	213	213	--	--	L_1,L_2,S_1,S_2,S_3	5,3,2,2,4	0,0,0,0,0	--
novel_circ_0000165	chr0	170068100	170070710	+	2610	2610	--	--	L_1,L_2,L_3,S_1,S_2,S_3	12,6,8,3,2,2	0,0,0,0,0,0	--
novel_circ_0000166	chr0	170076418	170076658	+	240	240	--	--	S_1	4	0	--
novel_circ_0000167	chr0	170091953	170092512	+	559	559	--	--	S_2	4	0	--
novel_circ_0000168	chr0	170732624	170737902	+	5278	5278	--	--	L_2	2	0	--
novel_circ_0000169	chr0	170734407	170737902	+	3495	3495	--	--	L_2	2	0	--
novel_circ_0000170	chr0	170739035	170752067	+	13032	13032	--	--	L_2	2	0	--
novel_circ_0000171	chr0	170749594	170752067	+	2473	2473	--	--	S_1,S_2,S_3	2,2,4	0,0,0	--
novel_circ_0000172	chr0	170752718	170754159	+	1441	1441	--	--	S_2	2	0	--
novel_circ_0000173	chr0	171421796	171422039	-	243	243	--	--	S_1	2	0	--
novel_circ_0000174	chr0	171422216	171423071	-	855	855	--	--	S_1	3	0	--
novel_circ_0000175	chr0	171438474	171443330	-	4856	4856	--	--	S_1	2	0	--
novel_circ_0000176	chr0	171442368	171443330	-	962	962	--	--	L_1,L_2,L_3,S_1,S_2,S_3	12,19,39,7,25,12	0,0,0,0,0,0	--
novel_circ_0000177	chr0	172776060	172776282	-	222	222	--	--	S_1	2	0	--
novel_circ_0000178	chr0	172776282	172777637	-	1355	1355	--	--	S_3	2	0	--
novel_circ_0000179	chr0	172779396	172779879	+	483	483	--	--	L_3,S_2	2,3	0,0	--
novel_circ_0000180	chr0	173344556	173359947	+	15391	15391	--	--	L_1,L_2,S_1	2,2,2	0,0,0	--
novel_circ_0000181	chr0	173591981	173594795	-	2814	2814	--	--	L_3	3	0	--
novel_circ_0000182	chr0	173593840	173594795	-	955	955	--	--	L_3	2	0	--
novel_circ_0000183	chr0	174249898	174273828	+	23930	23930	--	--	L_1	3	0	--
novel_circ_0000184	chr0	174271287	174273828	+	2541	2541	--	--	L_1,L_3	3,2	0,0	--
novel_circ_0000185	chr0	174351278	174351455	-	177	177	--	--	S_1	4	0	--
novel_circ_0000186	chr0	177076695	177077577	-	882	882	--	--	S_2	3	0	--
novel_circ_0000187	chr0	177091085	177091366	+	281	281	--	--	L_1,L_2,S_2	5,2,2	0,0,0	--
novel_circ_0000188	chr0	177313492	177314531	-	1039	1039	--	--	S_2	2	0	--
novel_circ_0000189	chr0	177399810	177400231	-	421	421	--	--	S_2	2	0	--
novel_circ_0000190	chr0	177557812	177561563	+	3751	3751	--	--	S_2	15	0	--
novel_circ_0000191	chr0	178439411	178440360	+	949	949	--	--	S_2,S_3	2,2	0,0	--
novel_circ_0000192	chr0	178674078	178675767	-	1689	1689	--	--	L_2,S_2	2,3	0,0	--
novel_circ_0000193	chr0	178757277	178762082	+	4805	4805	--	--	L_3	2	0	--
novel_circ_0000194	chr0	179119819	179122518	+	2699	2699	--	--	S_1,S_3	5,10	0,0	--
novel_circ_0000195	chr0	179123236	179123811	-	575	575	--	--	L_2	2	0	--
novel_circ_0000196	chr0	179720757	179730467	+	9710	9710	--	--	S_1,S_2	2,2	0,0	--
novel_circ_0000197	chr0	179738803	179740349	+	1546	1546	--	--	S_1	2	0	--
novel_circ_0000198	chr0	183181897	183182082	-	185	185	--	--	S_2	2	0	--
novel_circ_0000199	chr0	18529852	18538555	+	8703	8703	--	--	L_1,L_2,L_3,S_1,S_2,S_3	148,88,110,84,123,108	0,0,0,0,0,0	--
novel_circ_0000200	chr0	18529852	18554781	+	24929	24929	--	--	L_1,L_2,L_3,S_1,S_2,S_3	42,35,37,12,27,23	0,0,0,0,0,0	--
novel_circ_0000201	chr0	18535911	18554781	+	18870	18870	--	--	L_1,L_2,L_3,S_1,S_2	5,3,4,2,3	0,0,0,0,0	--
novel_circ_0000202	chr0	19275657	19280639	-	4982	4982	--	--	L_1,L_2	3,2	0,0	--
novel_circ_0000203	chr0	19328877	19334987	-	6110	6110	--	--	L_1,L_2,L_3,S_1,S_2,S_3	14,18,14,8,12,13	0,0,0,0,0,0	--
novel_circ_0000204	chr0	19328877	19342049	-	13172	13172	--	--	L_1,S_1	2,2	0,0	--
novel_circ_0000205	chr0	196644111	196644299	-	188	188	--	--	S_2	2	0	--
novel_circ_0000206	chr0	19931948	19939210	-	7262	7262	--	--	L_1	4	0	--
novel_circ_0000207	chr0	19978114	19978863	-	749	749	--	--	L_2,L_3	5,5	0,0	--
novel_circ_0000208	chr0	19978114	19980284	-	2170	2170	--	--	L_2,L_3,S_3	3,2,2	0,0,0	--
novel_circ_0000209	chr0	20252991	20255360	+	2369	2369	--	--	L_3	2	0	--
novel_circ_0000210	chr0	20260985	20276119	+	15134	15134	--	--	S_3	2	0	--
novel_circ_0000211	chr0	20264491	20264744	+	253	253	--	--	S_1	5	0	--
novel_circ_0000212	chr0	204112475	204112667	+	192	192	--	--	L_3	6	0	--
novel_circ_0000213	chr0	208877705	208877974	-	269	269	--	--	S_1	4	0	--
novel_circ_0000214	chr0	21081520	21081885	-	365	365	--	--	S_2	7	0	--
novel_circ_0000215	chr0	21888087	21888328	-	241	241	--	--	L_1,L_3,S_1,S_3	8,7,6,2	0,0,0,0	--
novel_circ_0000216	chr0	22562644	22562800	-	156	156	--	--	L_3	2	0	--
novel_circ_0000217	chr0	2275394	2275618	-	224	224	--	--	L_1,L_2,L_3,S_1,S_3	21,8,12,5,4	0,0,0,0,0	--
novel_circ_0000218	chr0	2286766	2289660	-	2894	2894	--	--	S_3	2	0	--
novel_circ_0000219	chr0	230231085	230231263	+	178	178	--	--	L_1	2	0	--
novel_circ_0000220	chr0	231946257	231946491	+	234	234	--	--	S_2	3	0	--
novel_circ_0000221	chr0	23243871	23244066	+	195	195	--	--	L_2	2	0	--
novel_circ_0000222	chr0	240078542	240078901	+	359	359	--	--	S_2	2	0	--
novel_circ_0000223	chr0	240078566	240078925	+	359	359	--	--	S_2	2	0	--
novel_circ_0000224	chr0	240678274	240678461	+	187	187	--	--	L_1,L_2	2,3	0,0	--
novel_circ_0000225	chr0	241192359	241192753	+	394	394	--	--	L_1	2	0	--
novel_circ_0000226	chr0	242026900	242027227	+	327	327	--	--	L_2,L_3	2,2	0,0	--
novel_circ_0000227	chr0	24317390	24317619	+	229	229	--	--	S_1	2	0	--
novel_circ_0000228	chr0	24321733	24322011	-	278	278	--	--	S_2	2	0	--
novel_circ_0000229	chr0	245821640	245822049	-	409	409	--	--	L_3,S_3	2,2	0,0	--
novel_circ_0000230	chr0	24662601	24667070	+	4469	4469	--	--	S_2	2	0	--
novel_circ_0000231	chr0	24675399	24684993	-	9594	9594	--	--	L_1,S_1,S_2	5,3,4	0,0,0	--
novel_circ_0000232	chr0	246914220	246914710	+	490	490	--	--	S_1	2	0	--
novel_circ_0000233	chr0	248262464	248262979	+	515	515	--	--	L_1	3	0	--
novel_circ_0000234	chr0	249304639	249304977	+	338	338	--	--	L_1,S_1,S_2	2,2,7	0,0,0	--
novel_circ_0000235	chr0	252421573	252422129	+	556	556	--	--	L_1,L_2	2,4	0,0	--
novel_circ_0000236	chr0	254604878	254605138	-	260	260	--	--	L_1	3	0	--
novel_circ_0000237	chr0	255352298	255352489	+	191	191	--	--	L_3	2	0	--
novel_circ_0000238	chr0	255589745	255590071	-	326	326	--	--	L_3	3	0	--
novel_circ_0000239	chr0	257352051	257352745	-	694	694	--	--	L_1,L_2,L_3,S_1,S_2,S_3	17,16,49,40,12,15	0,0,0,0,0,0	--
novel_circ_0000240	chr0	257352051	257352785	-	734	734	--	--	L_3,S_1,S_3	2,2,2	0,0,0	--
novel_circ_0000241	chr0	259575093	259575449	-	356	356	--	--	S_2	2	0	--
novel_circ_0000242	chr0	259575416	259575847	-	431	431	--	--	S_1	2	0	--
novel_circ_0000243	chr0	261804506	261805325	-	819	819	--	--	L_1,L_2,L_3,S_1,S_2,S_3	5,3,6,13,5,9	0,0,0,0,0,0	--
novel_circ_0000244	chr0	26234483	26238363	+	3880	3880	--	--	L_3,S_2	7,2	0,0	--
novel_circ_0000245	chr0	262349942	262350484	-	542	542	--	--	S_2	2	0	--
novel_circ_0000246	chr0	26235551	26238363	+	2812	2812	--	--	L_1,L_2,L_3,S_1,S_2,S_3	53,23,39,30,19,40	0,0,0,0,0,0	--
novel_circ_0000247	chr0	26237109	26238363	+	1254	1254	--	--	L_2,L_3,S_1,S_2	3,6,2,2	0,0,0,0	--
novel_circ_0000248	chr0	268767214	268767924	+	710	710	--	--	S_3	3	0	--
novel_circ_0000249	chr0	2693320	2693605	+	285	285	--	--	L_1,S_2,S_3	2,5,3	0,0,0	--
novel_circ_0000250	chr0	26984065	26999007	-	14942	14942	--	--	L_1	2	0	--
novel_circ_0000251	chr0	26989945	26992751	-	2806	2806	--	--	L_3	2	0	--
novel_circ_0000252	chr0	2710969	2714352	-	3383	3383	--	--	L_1,L_3	2,2	0,0	--
novel_circ_0000253	chr0	271379511	271379767	+	256	256	--	--	L_2	2	0	--
novel_circ_0000254	chr0	271379648	271379838	+	190	190	--	--	L_1	2	0	--
novel_circ_0000255	chr0	27165873	27167994	-	2121	2121	--	--	L_2	2	0	--
novel_circ_0000256	chr0	272036786	272037323	-	537	537	--	--	L_3	5	0	--
novel_circ_0000257	chr0	272232621	272233497	+	876	876	--	--	L_3,S_1,S_3	5,2,5	0,0,0	--
novel_circ_0000258	chr0	272366369	272366600	-	231	231	--	--	S_1	2	0	--
novel_circ_0000259	chr0	273168737	273169449	+	712	712	--	--	L_1,L_2,L_3	7,6,3	0,0,0	--
novel_circ_0000260	chr0	275015082	275015402	-	320	320	--	--	S_3	4	0	--
novel_circ_0000261	chr0	27589597	27603153	+	13556	13556	--	--	S_1	2	0	--
novel_circ_0000262	chr0	27595223	27603153	+	7930	7930	--	--	S_1	2	0	--
novel_circ_0000263	chr0	27603590	27607663	+	4073	4073	--	--	S_2	2	0	--
novel_circ_0000264	chr0	27612857	27614253	+	1396	1396	--	--	S_3	2	0	--
novel_circ_0000265	chr0	27630338	27645460	+	15122	15122	--	--	L_3	2	0	--
novel_circ_0000266	chr0	27638570	27645460	+	6890	6890	--	--	L_2,L_3,S_1	3,5,4	0,0,0	--
novel_circ_0000267	chr0	27660493	27662136	+	1643	1643	--	--	L_1	4	0	--
novel_circ_0000268	chr0	27669984	27670308	-	324	324	--	--	S_3	2	0	--
novel_circ_0000269	chr0	27671829	27672045	-	216	216	--	--	L_1,L_3,S_1,S_2,S_3	5,3,4,5,6	0,0,0,0,0	--
novel_circ_0000270	chr0	277394120	277395545	+	1425	1425	--	--	L_3	2	0	--
novel_circ_0000271	chr0	2778591	2778778	-	187	187	--	--	S_3	2	0	--
novel_circ_0000272	chr0	280571280	280572335	-	1055	1055	--	--	L_1,L_2,L_3,S_1,S_2	5,6,2,2,3	0,0,0,0,0	--
novel_circ_0000273	chr0	280940619	280941288	-	669	669	--	--	S_3	3	0	--
novel_circ_0000274	chr0	2813260	2813488	-	228	228	--	--	L_1,L_2,S_1	3,2,7	0,0,0	--
novel_circ_0000275	chr0	2813264	2813492	-	228	228	--	--	L_1,L_2,S_1	3,2,7	0,0,0	--
novel_circ_0000276	chr0	281419120	281419980	-	860	860	--	--	L_1,L_2,L_3,S_1,S_2,S_3	22,19,4,24,18,10	0,0,0,0,0,0	--
novel_circ_0000277	chr0	282077754	282079590	-	1836	1836	--	--	L_2	5	0	--
novel_circ_0000278	chr0	282576519	282578326	-	1807	1807	--	--	L_2	2	0	--
novel_circ_0000279	chr0	282576629	282576936	-	307	307	--	--	L_1	2	0	--
novel_circ_0000280	chr0	282577275	282577968	-	693	693	--	--	S_3	2	0	--
novel_circ_0000281	chr0	282577302	282577481	-	179	179	--	--	S_3	2	0	--
novel_circ_0000282	chr0	282577339	282578406	-	1067	1067	--	--	S_2	2	0	--
novel_circ_0000283	chr0	282577395	282577633	-	238	238	--	--	S_3	2	0	--
novel_circ_0000284	chr0	282577499	282577777	-	278	278	--	--	S_1	2	0	--
novel_circ_0000285	chr0	282577499	282577816	-	317	317	--	--	S_1	2	0	--
novel_circ_0000286	chr0	282577554	282577775	-	221	221	--	--	S_1,S_2,S_3	3,2,4	0,0,0	--
novel_circ_0000287	chr0	282577589	282577775	-	186	186	--	--	L_1	2	0	--
novel_circ_0000288	chr0	282577589	282577777	-	188	188	--	--	L_3	2	0	--
novel_circ_0000289	chr0	282577589	282577816	-	227	227	--	--	S_2	2	0	--
novel_circ_0000290	chr0	282577591	282577777	-	186	186	--	--	L_1	2	0	--
novel_circ_0000291	chr0	282577598	282577819	-	221	221	--	--	S_1	2	0	--
novel_circ_0000292	chr0	282577669	282578468	-	799	799	--	--	S_1,S_2	3,2	0,0	--
novel_circ_0000293	chr0	282577775	282577976	-	201	201	--	--	S_3	2	0	--
novel_circ_0000294	chr0	282578169	282578917	-	748	748	--	--	L_2	3	0	--
novel_circ_0000295	chr0	282578303	282578618	-	315	315	--	--	S_3	2	0	--
novel_circ_0000296	chr0	282578303	282578814	-	511	511	--	--	L_2,S_3	3,2	0,0	--
novel_circ_0000297	chr0	282578331	282578820	-	489	489	--	--	S_3	2	0	--
novel_circ_0000298	chr0	282578358	282578715	-	357	357	--	--	S_1,S_2	2,2	0,0	--
novel_circ_0000299	chr0	282578458	282578702	-	244	244	--	--	L_1	2	0	--
novel_circ_0000300	chr0	282578742	282579136	-	394	394	--	--	S_1	2	0	--
novel_circ_0000301	chr0	282578772	282579058	-	286	286	--	--	S_1	2	0	--
novel_circ_0000302	chr0	282578845	282579134	-	289	289	--	--	L_1,L_2,S_3	7,2,3	0,0,0	--
novel_circ_0000303	chr0	282578845	282579136	-	291	291	--	--	L_2	2	0	--
novel_circ_0000304	chr0	283822796	283822954	+	158	158	--	--	S_1	2	0	--
novel_circ_0000305	chr0	284020440	284020885	+	445	445	--	--	L_2	2	0	--
novel_circ_0000306	chr0	284021401	284022054	-	653	653	--	--	S_3	2	0	--
novel_circ_0000307	chr0	284027052	284029415	+	2363	2363	--	--	S_2	2	0	--
novel_circ_0000308	chr0	284071793	284071954	+	161	161	--	--	S_1	2	0	--
novel_circ_0000309	chr0	284073978	284074130	-	152	152	--	--	L_1	2	0	--
novel_circ_0000310	chr0	29432654	29433988	+	1334	1334	--	--	L_2,L_3	2,4	0,0	--
novel_circ_0000311	chr0	31807900	31808532	-	632	632	--	--	S_1,S_2,S_3	5,13,3	0,0,0	--
novel_circ_0000312	chr0	32097357	32097648	+	291	291	--	--	L_1,S_1,S_2,S_3	4,3,6,3	0,0,0,0	--
novel_circ_0000313	chr0	32126251	32126403	-	152	152	--	--	L_2,L_3,S_1,S_2	6,2,14,2	0,0,0,0	--
novel_circ_0000314	chr0	32678467	32704778	-	26311	26311	--	--	S_3	4	0	--
novel_circ_0000315	chr0	32678527	32693500	-	14973	14973	--	--	L_2	2	0	--
novel_circ_0000316	chr0	32693388	32694082	-	694	694	--	--	L_2,L_3	2,3	0,0	--
novel_circ_0000317	chr0	32693388	32704778	-	11390	11390	--	--	L_1,S_1	3,4	0,0	--
novel_circ_0000318	chr0	32704694	32721830	-	17136	17136	--	--	L_1,L_2,L_3,S_2,S_3	3,7,2,3,5	0,0,0,0,0	--
novel_circ_0000319	chr0	32718708	32721830	-	3122	3122	--	--	L_1,L_2,L_3,S_2,S_3	2,6,3,3,6	0,0,0,0,0	--
novel_circ_0000320	chr0	32861386	32866938	+	5552	5552	--	--	L_1,L_2,L_3,S_1,S_2,S_3	207,172,42,38,115,77	0,0,0,0,0,0	--
novel_circ_0000321	chr0	33407636	33408384	+	748	748	--	--	L_2	2	0	--
novel_circ_0000322	chr0	35609680	35610340	+	660	660	--	--	S_2	2	0	--
novel_circ_0000323	chr0	35610241	35610430	+	189	189	--	--	S_3	2	0	--
novel_circ_0000324	chr0	35610241	35610511	+	270	270	--	--	L_2	2	0	--
novel_circ_0000325	chr0	35612023	35614261	-	2238	2238	--	--	L_1	2	0	--
novel_circ_0000326	chr0	35880869	35882638	+	1769	1769	--	--	L_1	3	0	--
novel_circ_0000327	chr0	38638471	38638763	+	292	292	--	--	S_1	2	0	--
novel_circ_0000328	chr0	40514943	40520615	+	5672	5672	--	--	L_2	2	0	--
novel_circ_0000329	chr0	40514969	40520615	+	5646	5646	--	--	L_1	4	0	--
novel_circ_0000330	chr0	40519646	40520615	+	969	969	--	--	L_1,L_2,L_3,S_2	4,2,2,5	0,0,0,0	--
novel_circ_0000331	chr0	40685808	40689059	+	3251	3251	--	--	L_1,L_3,S_2	4,7,2	0,0,0	--
novel_circ_0000332	chr0	40685808	40694523	+	8715	8715	--	--	L_2,L_3,S_1,S_2	7,3,2,5	0,0,0,0	--
novel_circ_0000333	chr0	40690421	40694523	+	4102	4102	--	--	L_1	2	0	--
novel_circ_0000334	chr0	40701147	40701422	+	275	275	--	--	S_2	2	0	--
novel_circ_0000335	chr0	41112608	41120907	+	8299	8299	--	--	L_1	2	0	--
novel_circ_0000336	chr0	41127686	41127998	+	312	312	--	--	L_3	3	0	--
novel_circ_0000337	chr0	41127878	41133115	+	5237	5237	--	--	L_2,L_3	3,2	0,0	--
novel_circ_0000338	chr0	41129241	41131300	+	2059	2059	--	--	L_3	3	0	--
novel_circ_0000339	chr0	41130164	41131300	+	1136	1136	--	--	L_1,L_2,L_3,S_1,S_2,S_3	14,14,5,3,4,5	0,0,0,0,0,0	--
novel_circ_0000340	chr0	41130164	41133115	+	2951	2951	--	--	L_1,L_2,L_3,S_1,S_2,S_3	7,12,13,10,2,4	0,0,0,0,0,0	--
novel_circ_0000341	chr0	41131158	41133115	+	1957	1957	--	--	L_1,L_3,S_3	2,2,2	0,0,0	--
novel_circ_0000342	chr0	42061481	42061641	-	160	160	--	--	S_2,S_3	5,7	0,0	--
novel_circ_0000343	chr0	42061481	42061721	-	240	240	--	--	L_1,S_2,S_3	2,10,3	0,0,0	--
novel_circ_0000344	chr0	4281866	4285185	+	3319	3319	--	--	L_3	2	0	--
novel_circ_0000345	chr0	4299683	4302318	+	2635	2635	--	--	S_2	3	0	--
novel_circ_0000346	chr0	43996190	43998916	+	2726	2726	--	--	L_1,L_2,L_3,S_1,S_2,S_3	8,5,16,13,8,3	0,0,0,0,0,0	--
novel_circ_0000347	chr0	45378041	45379325	+	1284	1284	--	--	S_1,S_2	2,3	0,0	--
novel_circ_0000348	chr0	45954825	45955096	-	271	271	--	--	L_1,L_3,S_1,S_2	5,10,11,8	0,0,0,0	--
novel_circ_0000349	chr0	46374508	46384559	+	10051	10051	--	--	S_1	3	0	--
novel_circ_0000350	chr0	46405270	46407166	+	1896	1896	--	--	S_1,S_3	4,4	0,0	--
novel_circ_0000351	chr0	46406062	46407166	+	1104	1104	--	--	L_1,S_1,S_3	3,5,9	0,0,0	--
novel_circ_0000352	chr0	47174035	47174203	-	168	168	--	--	S_3	2	0	--
novel_circ_0000353	chr0	47476656	47476928	+	272	272	--	--	L_3	2	0	--
novel_circ_0000354	chr0	48928721	48928967	+	246	246	--	--	S_2	2	0	--
novel_circ_0000355	chr0	48930604	48931364	-	760	760	--	--	S_2	4	0	--
novel_circ_0000356	chr0	49005760	49007643	-	1883	1883	--	--	L_1,L_3,S_3	3,4,2	0,0,0	--
novel_circ_0000357	chr0	49006249	49007113	-	864	864	--	--	S_3	2	0	--
novel_circ_0000358	chr0	49017173	49024445	-	7272	7272	--	--	L_1,S_3	2,2	0,0	--
novel_circ_0000359	chr0	49154220	49157426	-	3206	3206	--	--	L_2,S_3	2,4	0,0	--
novel_circ_0000360	chr0	49154220	49161125	-	6905	6905	--	--	L_3,S_2	3,3	0,0	--
novel_circ_0000361	chr0	49478618	49491976	-	13358	13358	--	--	S_1,S_2,S_3	5,2,2	0,0,0	--
novel_circ_0000362	chr0	49479119	49492477	-	13358	13358	--	--	L_1,L_2,L_3,S_1,S_2,S_3	2,2,5,2,3,3	0,0,0,0,0,0	--
novel_circ_0000363	chr0	49479152	49492510	-	13358	13358	--	--	L_1,L_2,L_3,S_1,S_2,S_3	2,2,3,2,3,3	0,0,0,0,0,0	--
novel_circ_0000364	chr0	50509793	50510223	+	430	430	--	--	S_1	2	0	--
novel_circ_0000365	chr0	51606155	51606488	-	333	333	--	--	L_3,S_3	3,2	0,0	--
novel_circ_0000366	chr0	52071252	52075292	-	4040	4040	--	--	L_2,S_1,S_3	3,2,4	0,0,0	--
novel_circ_0000367	chr0	52071252	52076225	-	4973	4973	--	--	L_3,S_1	2,3	0,0	--
novel_circ_0000368	chr0	52075181	52076225	-	1044	1044	--	--	L_1	2	0	--
novel_circ_0000369	chr0	53246039	53247747	+	1708	1708	--	--	L_1	2	0	--
novel_circ_0000370	chr0	54978411	54978606	+	195	195	--	--	S_2	3	0	--
novel_circ_0000371	chr0	54978948	54979143	+	195	195	--	--	S_2	2	0	--
novel_circ_0000372	chr0	58582965	58600374	-	17409	17409	--	--	S_3	2	0	--
novel_circ_0000373	chr0	5863698	5868405	-	4707	4707	--	--	L_1,L_3,S_1,S_2	4,4,3,3	0,0,0,0	--
novel_circ_0000374	chr0	59069423	59069599	+	176	176	--	--	S_1,S_2,S_3	11,2,2	0,0,0	--
novel_circ_0000375	chr0	61042410	61046793	-	4383	4383	--	--	S_1,S_2,S_3	3,2,2	0,0,0	--
novel_circ_0000376	chr0	61042410	61048044	-	5634	5634	--	--	S_2	4	0	--
novel_circ_0000377	chr0	61042410	61049295	-	6885	6885	--	--	L_1,S_1,S_2,S_3	3,4,3,2	0,0,0,0	--
novel_circ_0000378	chr0	61042415	61046798	-	4383	4383	--	--	S_1,S_2,S_3	3,2,2	0,0,0	--
novel_circ_0000379	chr0	61042415	61048049	-	5634	5634	--	--	S_2	4	0	--
novel_circ_0000380	chr0	61042415	61049300	-	6885	6885	--	--	L_1,S_1,S_2,S_3	3,4,3,2	0,0,0,0	--
novel_circ_0000381	chr0	61045454	61047208	+	1754	1754	--	--	L_1	2	0	--
novel_circ_0000382	chr0	61052021	61052265	+	244	244	--	--	S_3	2	0	--
novel_circ_0000383	chr0	62772292	62772553	-	261	261	--	--	S_2	2	0	--
novel_circ_0000384	chr0	62869534	62870528	+	994	994	--	--	L_1,L_3,S_2	5,2,2	0,0,0	--
novel_circ_0000385	chr0	62934193	62937072	-	2879	2879	--	--	L_1,L_2,L_3,S_1	2,4,5,2	0,0,0,0	--
novel_circ_0000386	chr0	6395326	6399858	+	4532	4532	--	--	L_3	4	0	--
novel_circ_0000387	chr0	6451525	6457218	+	5693	5693	--	--	S_2	2	0	--
novel_circ_0000388	chr0	6455643	6457218	+	1575	1575	--	--	S_1	2	0	--
novel_circ_0000389	chr0	64624693	64632594	+	7901	7901	--	--	L_2	3	0	--
novel_circ_0000390	chr0	64642808	64643696	+	888	888	--	--	L_1,L_2,L_3,S_1,S_2,S_3	20,15,2,6,3,8	0,0,0,0,0,0	--
novel_circ_0000391	chr0	65563554	65564260	+	706	706	--	--	S_1	3	0	--
novel_circ_0000392	chr0	65680493	65686323	+	5830	5830	--	--	S_3	2	0	--
novel_circ_0000393	chr0	67378010	67381382	+	3372	3372	--	--	L_1,S_1,S_2,S_3	2,4,3,2	0,0,0,0	--
novel_circ_0000394	chr0	67380487	67381382	+	895	895	--	--	L_1,L_2,L_3,S_1,S_2,S_3	30,37,47,45,35,53	0,0,0,0,0,0	--
novel_circ_0000395	chr0	67969270	67981393	-	12123	12123	--	--	L_3	2	0	--
novel_circ_0000396	chr0	73364678	73367141	+	2463	2463	--	--	L_1,L_3,S_1,S_2,S_3	3,3,6,6,4	0,0,0,0,0	--
novel_circ_0000397	chr0	73366460	73367141	+	681	681	--	--	S_1,S_3	3,3	0,0	--
novel_circ_0000398	chr0	73452853	73467294	+	14441	14441	--	--	L_1	2	0	--
novel_circ_0000399	chr0	73467447	73473248	+	5801	5801	--	--	L_3,S_2,S_3	2,3,3	0,0,0	--
novel_circ_0000400	chr0	73478381	73478553	-	172	172	--	--	S_1	2	0	--
novel_circ_0000401	chr0	74166854	74167919	-	1065	1065	--	--	L_2	6	0	--
novel_circ_0000402	chr0	74168331	74168552	-	221	221	--	--	S_3	2	0	--
novel_circ_0000403	chr0	74329505	74329890	+	385	385	--	--	S_2,S_3	4,2	0,0	--
novel_circ_0000404	chr0	75605056	75607189	-	2133	2133	--	--	L_1	3	0	--
novel_circ_0000405	chr0	77417575	77417763	+	188	188	--	--	L_1,L_3,S_3	2,5,3	0,0,0	--
novel_circ_0000406	chr0	77572456	77581462	+	9006	9006	--	--	S_2	3	0	--
novel_circ_0000407	chr0	77573186	77583277	+	10091	10091	--	--	L_2,S_2	3,4	0,0	--
novel_circ_0000408	chr0	78847104	78847260	+	156	156	--	--	L_1	2	0	--
novel_circ_0000409	chr0	80193154	80193304	+	150	150	--	--	L_3	2	0	--
novel_circ_0000410	chr0	80798144	80798347	+	203	203	--	--	S_2	2	0	--
novel_circ_0000411	chr0	81799173	81813186	+	14013	14013	--	--	L_1,L_3,S_2,S_3	2,11,6,5	0,0,0,0	--
novel_circ_0000412	chr0	81895131	81899391	+	4260	4260	--	--	S_3	3	0	--
novel_circ_0000413	chr0	82128652	82129177	+	525	525	--	--	L_2	4	0	--
novel_circ_0000414	chr0	8238166	8238765	-	599	599	--	--	L_1,L_2,L_3,S_1,S_3	5,4,10,6,2	0,0,0,0,0	--
novel_circ_0000415	chr0	82503726	82503878	-	152	152	--	--	L_1,L_2,L_3,S_1,S_2,S_3	3,2,3,5,2,4	0,0,0,0,0,0	--
novel_circ_0000416	chr0	83351297	83353673	+	2376	2376	--	--	S_1	2	0	--
novel_circ_0000417	chr0	83353465	83396507	+	43042	43042	--	--	L_1,L_2,L_3,S_1,S_2,S_3	66,43,57,152,89,145	0,0,0,0,0,0	--
novel_circ_0000418	chr0	83787589	83788549	+	960	960	--	--	L_2,S_1,S_2,S_3	10,10,6,8	0,0,0,0	--
novel_circ_0000419	chr0	83842347	83842659	-	312	312	--	--	L_1	2	0	--
novel_circ_0000420	chr0	83929567	83929976	+	409	409	--	--	S_3	3	0	--
novel_circ_0000421	chr0	83930156	83931101	+	945	945	--	--	S_3	2	0	--
novel_circ_0000422	chr0	83930282	83931101	+	819	819	--	--	S_1	3	0	--
novel_circ_0000423	chr0	8410872	8418754	-	7882	7882	--	--	S_2,S_3	3,4	0,0	--
novel_circ_0000424	chr0	8509443	8511815	-	2372	2372	--	--	L_2	2	0	--
novel_circ_0000425	chr0	87009453	87010701	+	1248	1248	--	--	L_1	2	0	--
novel_circ_0000426	chr0	8904002	8905150	-	1148	1148	--	--	L_1,S_2	2,2	0,0	--
novel_circ_0000427	chr0	89132817	89133216	-	399	399	--	--	L_1,L_2,L_3,S_1,S_2,S_3	16,8,29,20,11,24	0,0,0,0,0,0	--
novel_circ_0000428	chr0	89215872	89218607	+	2735	2735	--	--	L_1	3	0	--
novel_circ_0000429	chr0	90549329	90583923	-	34594	34594	--	--	L_1,S_2	7,4	0,0	--
novel_circ_0000430	chr0	90611919	90612146	-	227	227	--	--	L_1,L_2,L_3,S_1,S_2,S_3	8,5,4,3,4,3	0,0,0,0,0,0	--
novel_circ_0000431	chr0	90611919	90620139	-	8220	8220	--	--	S_1,S_3	3,2	0,0	--
novel_circ_0000432	chr0	91466989	91467795	-	806	806	--	--	L_1,L_2,L_3,S_1,S_3	90,26,38,3,16	0,0,0,0,0	--
novel_circ_0000433	chr0	91473259	91481692	-	8433	8433	--	--	L_1	2	0	--
novel_circ_0000434	chr0	91485639	91487914	-	2275	2275	--	--	L_2	2	0	--
novel_circ_0000435	chr0	91991875	92002254	-	10379	10379	--	--	L_2	4	0	--
novel_circ_0000436	chr0	92192071	92192335	+	264	264	--	--	S_2	2	0	--
novel_circ_0000437	chr0	92195560	92196598	-	1038	1038	--	--	L_1	2	0	--
novel_circ_0000438	chr0	92210616	92210874	-	258	258	--	--	S_3	2	0	--
novel_circ_0000439	chr0	92237265	92237509	+	244	244	--	--	L_3	4	0	--
novel_circ_0000440	chr0	93450651	93464307	+	13656	13656	--	--	S_2	2	0	--
novel_circ_0000441	chr0	93604970	93605992	+	1022	1022	--	--	L_1	2	0	--
novel_circ_0000442	chr0	94159641	94161160	-	1519	1519	--	--	L_1,L_2,S_1,S_3	3,2,4,3	0,0,0,0	--
novel_circ_0000443	chr0	95184737	95184904	+	167	167	--	--	S_3	2	0	--
novel_circ_0000444	chr0	97416166	97425515	+	9349	9349	--	--	L_3	3	0	--
novel_circ_0000445	chr0	99828052	99838077	+	10025	10025	--	--	L_1,L_2,L_3,S_1,S_2,S_3	24,12,15,16,34,21	0,0,0,0,0,0	--
novel_circ_0000446	chr10	10037454	10037803	-	349	349	--	--	L_1	2	0	--
novel_circ_0000447	chr10	10110778	10114720	+	3942	3942	evm.model.scaffold163569.17;	intron:10058177-10180513,;	S_2,S_3	2,5	54,56	sp|Q9HAH7|FBRS_HUMAN Probable fibrosin-1 OS=Homo sapiens GN=FBRS PE=1 SV=3
novel_circ_0000448	chr10	10226956	10232603	+	5647	5578	evm.model.scaffold163569.17;	intron:10226992-10232570,;	L_2	2	121	sp|Q9HAH7|FBRS_HUMAN Probable fibrosin-1 OS=Homo sapiens GN=FBRS PE=1 SV=3
novel_circ_0000449	chr10	10251425	10251575	+	150	150	evm.model.scaffold163569.17;	intron:10232603-10280612,;	L_1	3	1	sp|Q9HAH7|FBRS_HUMAN Probable fibrosin-1 OS=Homo sapiens GN=FBRS PE=1 SV=3
novel_circ_0000450	chr10	10297690	10303927	+	6237	5532	evm.model.scaffold163569.17;	intron:10303433-10303849,intron:10300246-10302799,intron:10297795-10300156,exon:10302799-10303001,;	L_3	3	38	sp|Q9HAH7|FBRS_HUMAN Probable fibrosin-1 OS=Homo sapiens GN=FBRS PE=1 SV=3
novel_circ_0000451	chr10	10297690	10304936	+	7246	6541	evm.model.scaffold163569.17;	intron:10297795-10300156,intron:10300246-10302799,exon:10304668-10304936,intron:10303927-10304668,exon:10302799-10303001,intron:10303433-10303849,;	S_1	2	198	sp|Q9HAH7|FBRS_HUMAN Probable fibrosin-1 OS=Homo sapiens GN=FBRS PE=1 SV=3
novel_circ_0000452	chr10	10386365	10387468	+	1103	1103	--	--	L_1	2	0	--
novel_circ_0000453	chr10	10428180	10429051	-	871	871	--	--	L_1,L_2,S_2,S_3	2,8,2,3	0,0,0,0	--
novel_circ_0000454	chr10	10428180	10432152	-	3972	980	evm.model.scaffold163569.24;	exon:10431988-10432152,intron:10431172-10431988,;	L_1,L_2,S_2,S_3	2,3,2,2	17,11,17,9	sp|P48612|PELO_DROME Protein pelota OS=Drosophila melanogaster GN=pelo PE=2 SV=2
novel_circ_0000455	chr10	10434357	10435437	-	1080	151	evm.model.scaffold163569.24;	exon:10434357-10434508,;	L_1	4	1	sp|P48612|PELO_DROME Protein pelota OS=Drosophila melanogaster GN=pelo PE=2 SV=2
novel_circ_0000456	chr10	10479127	10483410	+	4283	3799	evm.model.scaffold43171.2;	exon:10479127-10479307,exon:10482727-10482926,intron:10479307-10482727,;	L_2,L_3,S_2	9,7,2	48,34,154	sp|Q8NI37|PPTC7_HUMAN Protein phosphatase PTC7 homolog OS=Homo sapiens GN=PPTC7 PE=2 SV=1
novel_circ_0000457	chr10	10796272	10798399	+	2127	1807	evm.model.scaffold43171.11_evm.model.scaffold43171.12;	intron:10797609-10798293,intron:10796347-10797470,;	L_1,L_2,L_3,S_1,S_3	12,3,8,2,2	12,2,9,17,2	sp|Q8NFA0|UBP32_HUMAN Ubiquitin carboxyl-terminal hydrolase 32 OS=Homo sapiens GN=USP32 PE=1 SV=1
novel_circ_0000458	chr10	10919811	10921010	-	1199	1199	evm.model.scaffold43171.20;	exon:10919811-10921010,;	L_1	3	416	sp|O08715|AKAP1_MOUSE A-kinase anchor protein 1, mitochondrial OS=Mus musculus GN=Akap1 PE=1 SV=4
novel_circ_0000459	chr10	10963094	10976383	+	13289	11103	evm.model.scaffold43171.21;	exon:10963094-10963292,intron:10966949-10968398,intron:10970726-10972026,intron:10973035-10973928,intron:10974337-10975069,intron:10969727-10970607,intron:10963292-10965066,intron:10965189-10966707,exon:10966707-10966949,intron:10968524-10969677,exon:10972026-10972178,intron:10972178-10972990,;	L_1,L_3	2,7	88,69	sp|Q8IYT8|ULK2_HUMAN Serine/threonine-protein kinase ULK2 OS=Homo sapiens GN=ULK2 PE=1 SV=3
novel_circ_0000460	chr10	11048488	11049834	+	1346	811	evm.model.scaffold43171.25;	exon:11048488-11048861,intron:11048861-11049299,;	L_1,L_2,L_3,S_2,S_3	6,5,2,12,12	99,59,123,108,126	sp|F1NBT0|STK10_CHICK Serine/threonine-protein kinase 10 OS=Gallus gallus GN=STK10 PE=3 SV=2
novel_circ_0000461	chr10	11165966	11181556	-	15590	1059	evm.model.scaffold134891.10;	exon:11180497-11181556,;	L_3,S_1,S_3	2,2,2	49922551400	sp|Q78P75|DYL2_RAT Dynein light chain 2, cytoplasmic OS=Rattus norvegicus GN=Dynll2 PE=1 SV=1
novel_circ_0000462	chr10	11417380	11420369	-	2989	159	evm.model.scaffold124387.4;	exon:11417376-11417535,;	L_1,L_2	3,3	6,2	sp|P51464|ARLY_LITCT Argininosuccinate lyase OS=Lithobates catesbeiana GN=ASL PE=3 SV=1
novel_circ_0000463	chr10	11612681	11613005	-	324	321	evm.model.scaffold149093.22;	exon:11612655-11612976,;	L_2,S_1,S_2,S_3	3,7,5,3	5,8,4,4	sp|P0CC03|ST6B1_MOUSE Sulfotransferase 6B1 OS=Mus musculus GN=Sult6b1 PE=1 SV=1
novel_circ_0000464	chr10	11797342	11797496	+	154	154	--	--	S_2	3	0	--
novel_circ_0000465	chr10	11938560	11938869	+	309	309	--	--	S_3	2	0	--
novel_circ_0000466	chr10	12004130	12004488	-	358	358	--	--	L_1	2	0	--
novel_circ_0000467	chr10	12015656	12015812	-	156	156	--	--	L_1,L_3,S_1	6,3,6	0,0,0	--
novel_circ_0000468	chr10	12061809	12063877	+	2068	205	evm.model.scaffold45153.9;	exon:12063672-12063877,;	L_2	3	1	sp|Q923Z3|MTO1_MOUSE Protein MTO1 homolog, mitochondrial OS=Mus musculus GN=Mto1 PE=2 SV=1
novel_circ_0000469	chr10	12091590	12093532	+	1942	1942	--	--	L_3,S_1,S_3	2,3,2	10,12,0	--
novel_circ_0000470	chr10	12093368	12098025	+	4657	4306	evm.model.scaffold45153.10;	intron:12093532-12096678,intron:12096794-12097954,;	L_1	2	9	sp|Q7SYH5|SC5A8_XENLA Sodium-coupled monocarboxylate transporter 1 OS=Xenopus laevis GN=slc5a8 PE=2 SV=1
novel_circ_0000471	chr10	12101441	12104896	+	3455	170	evm.model.scaffold45153.10;	exon:12101441-12101611,;	L_2,L_3	3,3	3,3	sp|Q7SYH5|SC5A8_XENLA Sodium-coupled monocarboxylate transporter 1 OS=Xenopus laevis GN=slc5a8 PE=2 SV=1
novel_circ_0000472	chr10	12102580	12104896	+	2316	2316	--	--	L_3	4	0	--
novel_circ_0000473	chr10	12373087	12378421	+	5334	1693	evm.model.scaffold127417.8;	exon:12378101-12378586,intron:12376893-12378101,;	L_2,S_1,S_2,S_3	11,4,11,4	16,14,30,14	sp|Q96BZ8|LENG1_HUMAN Leukocyte receptor cluster member 1 OS=Homo sapiens GN=LENG1 PE=1 SV=1
novel_circ_0000474	chr10	12416043	12421168	+	5125	5125	--	--	L_1,S_1	2,3	0,0	--
novel_circ_0000475	chr10	12591409	12591662	-	253	253	evm.model.scaffold38707.8_evm.model.scaffold38707.9;	exon:12591409-12591662,;	L_2,L_3,S_1,S_2	3,4,7,3	2,0,5,2	sp|O43502|RA51C_HUMAN DNA repair protein RAD51 homolog 3 OS=Homo sapiens GN=RAD51C PE=1 SV=1
novel_circ_0000476	chr10	12645236	12647164	+	1928	409	evm.model.scaffold38707.12_evm.model.scaffold38707.10;	exon:12645236-12645445,exon:12646964-12647164,;	L_1,L_3	3,2	21,14	sp|Q8WY54|PPM1E_HUMAN Protein phosphatase 1E OS=Homo sapiens GN=PPM1E PE=1 SV=2
novel_circ_0000477	chr10	12808873	12809103	-	230	230	evm.model.scaffold38707.16;	exon:12808873-12809103,;	L_3	7	43	sp|Q9BW91|NUDT9_HUMAN ADP-ribose pyrophosphatase, mitochondrial OS=Homo sapiens GN=NUDT9 PE=1 SV=1
novel_circ_0000478	chr10	12982112	12983899	+	1787	1671	evm.model.scaffold38707.22;	intron:12982228-12983717,exon:12983717-12983899,;	L_2,S_1,S_2,S_3	2,2,2,3	1,6,4,14	sp|Q8K370|ACD10_MOUSE Acyl-CoA dehydrogenase family member 10 OS=Mus musculus GN=Acad10 PE=1 SV=1
novel_circ_0000479	chr10	12988648	12994285	+	5637	3580	evm.model.scaffold38707.22;	exon:12989421-12989634,exon:12990076-12990243,intron:12993250-12994126,exon:12989141-12989315,intron:12989634-12990076,intron:12990878-12992586,;	L_3	3	16	sp|Q8K370|ACD10_MOUSE Acyl-CoA dehydrogenase family member 10 OS=Mus musculus GN=Acad10 PE=1 SV=1
novel_circ_0000480	chr10	12988648	12999624	+	10976	5844	evm.model.scaffold38707.22;	exon:12995383-12995556,intron:12997476-12999567,exon:12989421-12989634,exon:12990076-12990243,intron:12993250-12994126,intron:12989634-12990076,exon:12989141-12989315,intron:12990878-12992586,;	L_3	3	18	sp|Q8K370|ACD10_MOUSE Acyl-CoA dehydrogenase family member 10 OS=Mus musculus GN=Acad10 PE=1 SV=1
novel_circ_0000481	chr10	13038448	13038616	+	168	168	evm.model.scaffold20377.2;	exon:13037552-13039132,;	L_3	3	3	sp|P17019|ZN708_HUMAN Zinc finger protein 708 OS=Homo sapiens GN=ZNF708 PE=1 SV=5
novel_circ_0000482	chr10	13064947	13066967	+	2020	2020	evm.model.scaffold20377.5;	intron:13056687-13070606,;	L_3	2	61	sp|Q5R8X1|ZN665_PONAB Zinc finger protein 665 OS=Pongo abelii GN=ZNF665 PE=2 SV=1
novel_circ_0000483	chr10	13122804	13124586	+	1782	1782	--	--	L_1,L_3	2,2	0,0	--
novel_circ_0000484	chr10	13154212	13221022	+	66810	66810	--	--	L_1	7	0	--
novel_circ_0000485	chr10	13155223	13173826	+	18603	18603	--	--	L_2	2	0	--
novel_circ_0000486	chr10	13300075	13302601	+	2526	1295	evm.model.scaffold20377.9;	exon:13301546-13302841,;	S_2	3	104	sp|Q147U1|ZN846_HUMAN Zinc finger protein 846 OS=Homo sapiens GN=ZNF846 PE=1 SV=2
novel_circ_0000487	chr10	13312698	13312866	-	168	168	--	--	L_1,L_2,L_3,S_1,S_3	2,2,3,3,4	0,0,0,0,0	--
novel_circ_0000488	chr10	13347981	13353678	-	5697	5697	--	--	L_1	2	0	--
novel_circ_0000489	chr10	13352148	13353678	-	1530	1530	--	--	L_1,S_1	3,2	0,0	--
novel_circ_0000490	chr10	13379034	13379562	-	528	253	evm.model.scaffold20377.12;	exon:13379309-13379562,;	S_2	2	227	sp|Q5NVR2|MDHM_PONAB Malate dehydrogenase, mitochondrial OS=Pongo abelii GN=MDH2 PE=2 SV=1
novel_circ_0000491	chr10	13422352	13432179	+	9827	9827	evm.model.scaffold20377.15;	intron:13421272-13429325,intron:13429461-13432132,;	S_1	2	10	sp|Q9Y4P3|TBL2_HUMAN Transducin beta-like protein 2 OS=Homo sapiens GN=TBL2 PE=1 SV=1
novel_circ_0000492	chr10	13425873	13426584	+	711	711	--	--	S_2	2	0	--
novel_circ_0000493	chr10	13503031	13504370	+	1339	1215	evm.model.scaffold20377.16.5;	exon:13503031-13503511,intron:13503511-13504246,;	L_1,L_2,L_3,S_1,S_2,S_3	9,5,10,6,13,6	1.7617e+17	sp|Q8VIP2|MLXPL_RAT Carbohydrate-responsive element-binding protein OS=Rattus norvegicus GN=Mlxipl PE=1 SV=1
novel_circ_0000494	chr10	13509525	13516093	+	6568	6133	evm.model.scaffold20377.16.5;	intron:13509654-13512884,intron:13512966-13514253,intron:13514353-13515969,;	L_1,L_2,L_3,S_1,S_3	13,6,25,24,4	276103147434322	sp|Q8VIP2|MLXPL_RAT Carbohydrate-responsive element-binding protein OS=Rattus norvegicus GN=Mlxipl PE=1 SV=1
novel_circ_0000495	chr10	13601058	13630203	-	29145	29145	evm.model.scaffold20377.21;	intron:13626600-13628512,exon:13630017-13630203,exon:13624035-13625541,intron:13625541-13625964,exon:13625964-13626600,intron:13594327-13624035,intron:13628678-13630017,;	S_1	3	108	sp|A2VDQ7|ZN420_BOVIN Zinc finger protein 420 OS=Bos taurus GN=ZNF420 PE=2 SV=1
novel_circ_0000496	chr10	13773221	13775480	-	2259	161	evm.model.scaffold163411.9;	exon:13773955-13774116,;	L_1,L_2,L_3,S_1,S_2,S_3	8,5,8,5,6,9	0,0,0,2,6,1	sp|A1EC95|HEAT6_RAT HEAT repeat-containing protein 6 OS=Rattus norvegicus GN=Heatr6 PE=2 SV=1
novel_circ_0000497	chr10	13893042	13899369	+	6327	5446	evm.model.scaffold163411.13;	intron:13897808-13899219,intron:13893138-13897173,;	L_3	6	5	sp|Q15399|TLR1_HUMAN Toll-like receptor 1 OS=Homo sapiens GN=TLR1 PE=1 SV=3
novel_circ_0000498	chr10	13957827	13958387	-	560	560	evm.model.scaffold52831.4;	intron:13955610-13958854,;	L_3	2	2	sp|Q03248|BUP1_RAT Beta-ureidopropionase OS=Rattus norvegicus GN=Upb1 PE=1 SV=1
novel_circ_0000499	chr10	14090578	14090742	-	164	164	--	--	L_1	2	0	--
novel_circ_0000500	chr10	14092268	14092592	-	324	324	--	--	L_2,S_2	11,2	0,0	--
novel_circ_0000501	chr10	14092274	14092598	+	324	324	evm.model.scaffold52831.8;	intron:14091276-14093381,;	L_2,S_2	13,2	28051634	sp|Q6H236|PEG3_BOVIN Paternally-expressed gene 3 protein OS=Bos taurus GN=PEG3 PE=2 SV=1
novel_circ_0000502	chr10	14092295	14092619	-	324	324	--	--	L_2,S_2	14,4	0,0	--
novel_circ_0000503	chr10	14092295	14092808	-	513	513	--	--	L_2	13	0	--
novel_circ_0000504	chr10	14092301	14092814	+	513	513	evm.model.scaffold52831.8;	intron:14091276-14093381,;	L_2	13	4594	sp|Q6H236|PEG3_BOVIN Paternally-expressed gene 3 protein OS=Bos taurus GN=PEG3 PE=2 SV=1
novel_circ_0000505	chr10	14092322	14092835	-	513	513	--	--	L_2	13	0	--
novel_circ_0000506	chr10	14092754	14093105	-	351	351	--	--	L_1	2	0	--
novel_circ_0000507	chr10	14092781	14093456	-	675	675	--	--	L_1	2	0	--
novel_circ_0000508	chr10	14092787	14093462	+	675	675	evm.model.scaffold52831.8;	intron:14091276-14093381,;	L_1	2	1101	sp|Q6H236|PEG3_BOVIN Paternally-expressed gene 3 protein OS=Bos taurus GN=PEG3 PE=2 SV=1
novel_circ_0000509	chr10	14092862	14093132	-	270	270	--	--	L_3	2	0	--
novel_circ_0000510	chr10	14093041	14093662	+	621	621	--	--	L_1,L_3	2,2	3,0	--
novel_circ_0000511	chr10	14093057	14093678	+	621	621	--	--	L_1,L_3	2,2	3,0	--
novel_circ_0000512	chr10	14093084	14093570	+	486	486	--	--	S_3	4	0	--
novel_circ_0000513	chr10	14093618	14093834	-	216	216	--	--	L_2,L_3,S_2,S_3	3,3,5,3	0,0,0,0	--
novel_circ_0000514	chr10	14093624	14093840	+	216	216	--	--	L_2,L_3,S_2,S_3	3,3,5,3	0,0,0,0	--
novel_circ_0000515	chr10	14093672	14093887	-	215	215	--	--	L_2	2	0	--
novel_circ_0000516	chr10	14094027	14094379	-	352	352	--	--	S_3	2	0	--
novel_circ_0000517	chr10	14101527	14107599	-	6072	5905	evm.model.scaffold52831.9;	intron:14101618-14107523,;	L_2,S_3	3,2	173142	sp|P53814|SMTN_HUMAN Smoothelin OS=Homo sapiens GN=SMTN PE=1 SV=7
novel_circ_0000518	chr10	14120939	14121439	-	500	219	evm.model.scaffold52831.9;	exon:14120939-14121158,;	L_1,L_2	3,2	28613161	sp|P53814|SMTN_HUMAN Smoothelin OS=Homo sapiens GN=SMTN PE=1 SV=7
novel_circ_0000519	chr10	14172559	14175341	-	2782	2718	evm.model.scaffold52831.9;	exon:14172559-14173351,intron:14173351-14175277,;	L_1	3	42	sp|P53814|SMTN_HUMAN Smoothelin OS=Homo sapiens GN=SMTN PE=1 SV=7
novel_circ_0000520	chr10	14339044	14339199	-	155	155	--	--	S_2	2	0	--
novel_circ_0000521	chr10	14401763	14401958	+	195	195	evm.model.scaffold52831.17;	exon:14401763-14401958,;	L_3,S_2	2,2	6,6	sp|Q8IY37|DHX37_HUMAN Probable ATP-dependent RNA helicase DHX37 OS=Homo sapiens GN=DHX37 PE=1 SV=1
novel_circ_0000522	chr10	14688811	14693687	+	4876	4876	--	--	L_2	2	0	--
novel_circ_0000523	chr10	14694001	14694164	+	163	163	--	--	S_1	2	0	--
novel_circ_0000524	chr10	14698466	14698663	-	197	197	evm.model.scaffold52831.27;	exon:14697120-14699218,;	L_1	3	21	sp|Q8BGG7|UBS3B_MOUSE Ubiquitin-associated and SH3 domain-containing protein B OS=Mus musculus GN=Ubash3b PE=1 SV=1
novel_circ_0000525	chr10	14698475	14698672	+	197	197	--	--	L_1	3	0	--
novel_circ_0000526	chr10	14704027	14713976	-	9949	9358	evm.model.scaffold52831.27;	intron:14712119-14712613,intron:14708136-14710311,exon:14713806-14713976,intron:14710447-14711989,intron:14712822-14713806,intron:14704270-14707811,exon:14712613-14712822,exon:14704027-14704270,;	L_1	2	321	sp|Q8BGG7|UBS3B_MOUSE Ubiquitin-associated and SH3 domain-containing protein B OS=Mus musculus GN=Ubash3b PE=1 SV=1
novel_circ_0000527	chr10	14708917	14709925	+	1008	1008	--	--	S_3	2	0	--
novel_circ_0000528	chr10	14708922	14709930	+	1008	1008	--	--	S_3	2	0	--
novel_circ_0000529	chr10	14767390	14768405	-	1015	1015	evm.model.scaffold52831.29.1;	exon:14766609-14767572,exon:14768185-14768405,intron:14767572-14768185,;	S_2	4	283	sp|Q9D1L0|CHCH2_MOUSE Coiled-coil-helix-coiled-coil-helix domain-containing protein 2 OS=Mus musculus GN=Chchd2 PE=2 SV=1
novel_circ_0000530	chr10	14870254	14877788	+	7534	4579	evm.model.scaffold52831.33;	intron:14873019-14874440,intron:14877079-14877679,intron:14870382-14872940,;	S_1	2	79	sp|Q9Z265|CHK2_MOUSE Serine/threonine-protein kinase Chk2 OS=Mus musculus GN=Chek2 PE=1 SV=1
novel_circ_0000531	chr10	14891592	14892991	+	1399	1122	evm.model.scaffold52831.33;	intron:14891708-14892482,intron:14892568-14892916,;	L_1,L_2	2,3	2,3	sp|Q9Z265|CHK2_MOUSE Serine/threonine-protein kinase Chk2 OS=Mus musculus GN=Chek2 PE=1 SV=1
novel_circ_0000532	chr10	14891592	14898663	+	7071	5008	evm.model.scaffold52831.33;	exon:14897108-14897999,intron:14892991-14897108,;	L_1,L_2,S_3	4,4,2	145118131	sp|Q9Z265|CHK2_MOUSE Serine/threonine-protein kinase Chk2 OS=Mus musculus GN=Chek2 PE=1 SV=1
novel_circ_0000533	chr10	15255005	15255341	-	336	336	--	--	S_2	2	0	--
novel_circ_0000534	chr10	15483985	15489043	-	5058	4751	evm.model.scaffold171603.13;	intron:15484108-15484628,exon:15488846-15489043,intron:15484722-15487798,intron:15487888-15488846,;	L_1,L_3,S_1	2,2,2	8,5,19	sp|Q9BX63|FANCJ_HUMAN Fanconi anemia group J protein OS=Homo sapiens GN=BRIP1 PE=1 SV=1
novel_circ_0000535	chr10	15487798	15489043	-	1245	1155	evm.model.scaffold171603.13;	exon:15488846-15489043,intron:15487888-15488846,;	L_1,L_2,L_3,S_1,S_2,S_3	4,5,7,6,3,7	3,4,4,11,3,9	sp|Q9BX63|FANCJ_HUMAN Fanconi anemia group J protein OS=Homo sapiens GN=BRIP1 PE=1 SV=1
novel_circ_0000536	chr10	15616620	15622646	-	6026	5337	evm.model.scaffold171603.10.1;	exon:15622478-15622646,intron:15617232-15619071,intron:15619148-15622478,;	L_3	4	10	sp|P70324|TBX3_MOUSE T-box transcription factor TBX3 OS=Mus musculus GN=Tbx3 PE=1 SV=3
novel_circ_0000537	chr10	1569121	1571197	-	2076	2076	--	--	L_2,S_2,S_3	13,4,2	0,0,0	--
novel_circ_0000538	chr10	1570443	1584613	-	14170	14170	--	--	S_3	2	0	--
novel_circ_0000539	chr10	1570452	1571197	-	745	745	--	--	S_2	2	0	--
novel_circ_0000540	chr10	1570452	1574255	-	3803	3803	--	--	L_3	2	0	--
novel_circ_0000541	chr10	1583137	1584613	-	1476	1476	--	--	S_1,S_2	5,6	0,0	--
novel_circ_0000542	chr10	1583137	1587821	-	4684	4684	--	--	L_1,L_2,L_3,S_1,S_2,S_3	3,6,8,7,11,12	0,0,0,0,0,0	--
novel_circ_0000543	chr10	1583137	1594425	-	11288	11288	--	--	L_1,L_2,S_1,S_3	2,4,3,2	0,0,0,0	--
novel_circ_0000544	chr10	1587684	1594425	-	6741	6741	--	--	L_1,L_2,L_3,S_1	4,4,3,3	0,0,0,0	--
novel_circ_0000545	chr10	1589476	1594425	-	4949	4949	--	--	L_3	2	0	--
novel_circ_0000546	chr10	1593081	1594425	-	1344	1344	--	--	L_1	3	0	--
novel_circ_0000547	chr10	1599026	1600876	-	1850	1850	--	--	L_3	3	0	--
novel_circ_0000548	chr10	16293070	16293356	+	286	286	evm.model.scaffold67485.5;	exon:16293070-16293356,;	L_1,L_2,L_3,S_1,S_2	10,10,10,11,7	295361294656340	sp|A2AX52|CO6A4_MOUSE Collagen alpha-4(VI) chain OS=Mus musculus GN=Col6a4 PE=1 SV=2
novel_circ_0000549	chr10	16293070	16294446	+	1376	1376	evm.model.scaffold67485.5;	intron:16293356-16294153,exon:16293070-16293356,exon:16294153-16294446,;	L_2	2	792	sp|A2AX52|CO6A4_MOUSE Collagen alpha-4(VI) chain OS=Mus musculus GN=Col6a4 PE=1 SV=2
novel_circ_0000550	chr10	16296672	16297754	+	1082	953	evm.model.scaffold67485.5;	exon:16296672-16297107,intron:16297107-16297625,;	L_3	2	566	sp|A2AX52|CO6A4_MOUSE Collagen alpha-4(VI) chain OS=Mus musculus GN=Col6a4 PE=1 SV=2
novel_circ_0000551	chr10	16296725	16297754	+	1029	953	evm.model.scaffold67485.5;	exon:16296672-16297107,intron:16297107-16297625,;	L_1	2	502	sp|A2AX52|CO6A4_MOUSE Collagen alpha-4(VI) chain OS=Mus musculus GN=Col6a4 PE=1 SV=2
novel_circ_0000552	chr10	16460463	16469653	-	9190	9190	evm.model.scaffold34339.4;	intron:16460520-16468979,intron:16469075-16478192,;	S_2	2	30	sp|P15651|ACADS_RAT Short-chain specific acyl-CoA dehydrogenase, mitochondrial OS=Rattus norvegicus GN=Acads PE=1 SV=2
novel_circ_0000553	chr10	16468979	16486023	-	17044	16810	evm.model.scaffold34339.4;	intron:16478273-16478998,intron:16479055-16485852,exon:16485852-16486023,intron:16469075-16478192,;	S_1,S_2	3,2	222210	sp|P15651|ACADS_RAT Short-chain specific acyl-CoA dehydrogenase, mitochondrial OS=Rattus norvegicus GN=Acads PE=1 SV=2
novel_circ_0000554	chr10	16478192	16486023	-	7831	7693	evm.model.scaffold34339.4;	exon:16485852-16486023,intron:16479055-16485852,intron:16478273-16478998,;	S_2	2	87	sp|P15651|ACADS_RAT Short-chain specific acyl-CoA dehydrogenase, mitochondrial OS=Rattus norvegicus GN=Acads PE=1 SV=2
novel_circ_0000555	chr10	165403	179023	-	13620	13166	evm.model.scaffold158965.10;	intron:178429-178932,intron:165494-172633,intron:172780-178304,;	S_3	2	92	sp|Q810B6|ANFY1_MOUSE Rabankyrin-5 OS=Mus musculus GN=Ankfy1 PE=2 SV=2
novel_circ_0000556	chr10	16576765	16583380	+	6615	6469	evm.model.scaffold34339.6;	exon:16582775-16583380,intron:16576911-16582775,;	L_1,L_3,S_1,S_2	8,8,6,2	353322461307	sp|B0R4J2|HTAXP_HALS3 HEAT repeat-containing taxis protein OE_2401F OS=Halobacterium salinarum (strain ATCC 29341 / DSM 671 / R1) GN=OE_2401F PE=1 SV=1
novel_circ_0000557	chr10	16582775	16583380	+	605	605	evm.model.scaffold34339.6;	exon:16582775-16583380,;	L_1,L_2,L_3,S_1,S_2,S_3	84,46,122,85,66,42	3.19138e+17	sp|B0R4J2|HTAXP_HALS3 HEAT repeat-containing taxis protein OE_2401F OS=Halobacterium salinarum (strain ATCC 29341 / DSM 671 / R1) GN=OE_2401F PE=1 SV=1
novel_circ_0000558	chr10	16605673	16605888	-	215	215	--	--	S_1	2	0	--
novel_circ_0000559	chr10	16605709	16605888	-	179	179	--	--	L_2,S_1,S_2	2,3,2	0,0,0	--
novel_circ_0000560	chr10	1679289	1679492	+	203	203	--	--	S_3	3	0	--
novel_circ_0000561	chr10	17086301	17090112	+	3811	3757	evm.model.scaffold79089.12;	intron:17087052-17090058,exon:17086301-17087052,;	L_1,L_3,S_1	7,8,6	111131115	sp|O88831|KKCC2_RAT Calcium/calmodulin-dependent protein kinase kinase 2 OS=Rattus norvegicus GN=Camkk2 PE=1 SV=1
novel_circ_0000562	chr10	17086301	17098890	+	12589	11338	evm.model.scaffold79089.12;	intron:17098170-17098801,intron:17091045-17097836,intron:17087052-17090058,exon:17086301-17087052,exon:17097836-17097995,;	L_1,S_1	3,2	189224	sp|O88831|KKCC2_RAT Calcium/calmodulin-dependent protein kinase kinase 2 OS=Rattus norvegicus GN=Camkk2 PE=1 SV=1
novel_circ_0000563	chr10	17141132	17142632	-	1500	1305	evm.model.scaffold79089.14;	intron:17141232-17142537,;	L_1,L_3	2,2	3,1	sp|P33224|AIDB_ECOLI Putative acyl-CoA dehydrogenase AidB OS=Escherichia coli (strain K12) GN=aidB PE=1 SV=3
novel_circ_0000564	chr10	17148171	17148348	-	177	177	--	--	L_3	2	0	--
novel_circ_0000565	chr10	17212630	17214308	+	1678	1435	evm.model.scaffold79089.15;	intron:17212759-17214194,;	S_1	2	32	sp|Q7KZ85|SPT6H_HUMAN Transcription elongation factor SPT6 OS=Homo sapiens GN=SUPT6H PE=1 SV=2
novel_circ_0000566	chr10	17375012	17378005	-	2993	2700	evm.model.scaffold155139.3;	intron:17375195-17377895,;	S_2,S_3	2,4	14,9	sp|Q96M93|ADAD1_HUMAN Adenosine deaminase domain-containing protein 1 OS=Homo sapiens GN=ADAD1 PE=2 SV=1
novel_circ_0000567	chr10	17375012	17386957	-	11945	11835	evm.model.scaffold155139.3;	intron:17378005-17386795,exon:17386795-17386957,intron:17375195-17377895,exon:17375012-17375195,;	L_2	2	64	sp|Q96M93|ADAD1_HUMAN Adenosine deaminase domain-containing protein 1 OS=Homo sapiens GN=ADAD1 PE=2 SV=1
novel_circ_0000568	chr10	17417971	17426229	-	8258	7995	evm.model.scaffold155139.3;	intron:17418113-17426108,;	L_2,S_2	5,2	69,95	sp|Q96M93|ADAD1_HUMAN Adenosine deaminase domain-containing protein 1 OS=Homo sapiens GN=ADAD1 PE=2 SV=1
novel_circ_0000569	chr10	17439672	17448040	-	8368	7859	evm.model.scaffold155139.3;evm.model.scaffold155139.4;	exon:17439672-17439953,;intron:17440602-17447854,exon:17440276-17440602,;	L_1,L_2,L_3,S_1,S_2,S_3	2,8,8,2,7,5	63,31,50,81,56,65	sp|Q96M93|ADAD1_HUMAN Adenosine deaminase domain-containing protein 1 OS=Homo sapiens GN=ADAD1 PE=2 SV=1;sp|Q3KR54|ADAD1_RAT Adenosine deaminase domain-containing protein 1 OS=Rattus norvegicus GN=Adad1 PE=2 SV=1
novel_circ_0000570	chr10	17481748	17486363	+	4615	4381	evm.model.scaffold111939.11;	exon:17481748-17481900,intron:17481900-17483496,intron:17483621-17486254,;	S_3	2	39	sp|P51538|CP3A9_RAT Cytochrome P450 3A9 OS=Rattus norvegicus GN=Cyp3a9 PE=2 SV=2
novel_circ_0000571	chr10	17635782	17637040	-	1258	198	evm.model.scaffold91737.4;	exon:17636842-17637040,;	S_2	2	40	sp|Q99700|ATX2_HUMAN Ataxin-2 OS=Homo sapiens GN=ATXN2 PE=1 SV=2
novel_circ_0000572	chr10	17636842	17637040	-	198	198	evm.model.scaffold91737.4;	exon:17636842-17637040,;	L_1,L_2,L_3	2,4,6	37,21,8	sp|Q99700|ATX2_HUMAN Ataxin-2 OS=Homo sapiens GN=ATXN2 PE=1 SV=2
novel_circ_0000573	chr10	17648196	17654639	-	6443	6443	evm.model.scaffold91737.4;	intron:17648408-17654438,exon:17648196-17648408,exon:17654438-17654639,;	L_1,L_3,S_1,S_3	3,6,6,3	199103429340	sp|Q99700|ATX2_HUMAN Ataxin-2 OS=Homo sapiens GN=ATXN2 PE=1 SV=2
novel_circ_0000574	chr10	17648196	17662585	-	14389	14300	evm.model.scaffold91737.4;	intron:17648408-17654438,exon:17648196-17648408,intron:17654639-17662496,exon:17654438-17654639,;	L_2,S_1,S_2	3,4,2	5921341966	sp|Q99700|ATX2_HUMAN Ataxin-2 OS=Homo sapiens GN=ATXN2 PE=1 SV=2
novel_circ_0000575	chr10	17662496	17681595	-	19099	11433	evm.model.scaffold91737.3;	intron:17670162-17681441,exon:17681441-17681595,;	L_1,L_2,L_3,S_2	7,2,2,4	284269143580	sp|Q99700|ATX2_HUMAN Ataxin-2 OS=Homo sapiens GN=ATXN2 PE=1 SV=2
novel_circ_0000576	chr10	17744328	17774206	+	29878	29563	evm.model.scaffold91737.2;	intron:17744428-17764000,intron:17764108-17774099,;	L_1	5	262	sp|Q4KMP7|TB10B_HUMAN TBC1 domain family member 10B OS=Homo sapiens GN=TBC1D10B PE=1 SV=3
novel_circ_0000577	chr10	17764000	17782852	+	18852	18637	evm.model.scaffold91737.2;	intron:17774206-17782671,exon:17782671-17782852,intron:17764108-17774099,;	L_1,L_2,S_1,S_3	5,2,3,3	267192500485	sp|Q4KMP7|TB10B_HUMAN TBC1 domain family member 10B OS=Homo sapiens GN=TBC1D10B PE=1 SV=3
novel_circ_0000578	chr10	17774099	17782852	+	8753	8646	evm.model.scaffold91737.2;	intron:17774206-17782671,exon:17782671-17782852,;	L_1	3	144	sp|Q4KMP7|TB10B_HUMAN TBC1 domain family member 10B OS=Homo sapiens GN=TBC1D10B PE=1 SV=3
novel_circ_0000579	chr10	17806855	17821699	+	14844	14654	evm.model.scaffold91737.2;	exon:17821544-17821699,intron:17817203-17821544,intron:17806930-17817088,;	L_1,L_2,L_3,S_2,S_3	10,8,4,5,4	285184157437462	sp|Q4KMP7|TB10B_HUMAN TBC1 domain family member 10B OS=Homo sapiens GN=TBC1D10B PE=1 SV=3
novel_circ_0000580	chr10	17817088	17821699	+	4611	4496	evm.model.scaffold91737.2;	intron:17817203-17821544,exon:17821544-17821699,;	L_1,L_2,L_3,S_1,S_2,S_3	14,16,17,2,7,10	5,5,5,6,3,8	sp|Q4KMP7|TB10B_HUMAN TBC1 domain family member 10B OS=Homo sapiens GN=TBC1D10B PE=1 SV=3
novel_circ_0000581	chr10	178304	182024	-	3720	3356	evm.model.scaffold158965.10;	intron:179023-180103,intron:178429-178932,intron:180251-181646,exon:181646-182024,;	L_2	2	25	sp|Q810B6|ANFY1_MOUSE Rabankyrin-5 OS=Mus musculus GN=Ankfy1 PE=2 SV=2
novel_circ_0000582	chr10	18325397	18352077	+	26680	5169	evm.model.scaffold78875.3;	intron:18336987-18342156,;	L_2,S_1,S_2,S_3	11,5,13,16	6,7,11,6	sp|Q8IVF4|DYH10_HUMAN Dynein heavy chain 10, axonemal OS=Homo sapiens GN=DNAH10 PE=1 SV=4
novel_circ_0000583	chr10	18454300	18455121	-	821	821	evm.model.scaffold78875.6;	exon:18454300-18455121,;	L_1	2	5	sp|Q8IVF4|DYH10_HUMAN Dynein heavy chain 10, axonemal OS=Homo sapiens GN=DNAH10 PE=1 SV=4
novel_circ_0000584	chr10	18463746	18464035	+	289	289	evm.model.scaffold78875.7;	exon:18463746-18464035,;	L_1,L_2,L_3,S_2	7,2,3,3	13,9,8,11	sp|A0JMH0|ASPH2_DANRE Aspartate beta-hydroxylase domain-containing protein 2 OS=Danio rerio GN=asphd2 PE=2 SV=1
novel_circ_0000585	chr10	18474106	18474276	+	170	170	--	--	S_1	2	0	--
novel_circ_0000586	chr10	18474361	18479430	-	5069	5069	evm.model.scaffold78875.8;	intron:18474506-18479238,exon:18479238-18479616,;	L_1	2	2470	sp|P30175|ADF_LILLO Actin-depolymerizing factor OS=Lilium longiflorum PE=2 SV=1
novel_circ_0000587	chr10	18645468	18656353	+	10885	10200	evm.model.scaffold157055.3;	intron:18645565-18649687,intron:18650150-18656228,;	S_1	2	61	sp|P51538|CP3A9_RAT Cytochrome P450 3A9 OS=Rattus norvegicus GN=Cyp3a9 PE=2 SV=2
novel_circ_0000588	chr10	18809370	18810094	+	724	326	evm.model.scaffold33673.16;	exon:18809370-18809696,;	L_1	3	33	sp|Q9WTN5|TPC1_RAT Two pore calcium channel protein 1 OS=Rattus norvegicus GN=Tpcn1 PE=1 SV=2
novel_circ_0000589	chr10	18809370	18811232	+	1862	610	evm.model.scaffold33673.16;	exon:18809370-18809696,intron:18809696-18809980,;	L_1,L_3	8,22	34,36	sp|Q9WTN5|TPC1_RAT Two pore calcium channel protein 1 OS=Rattus norvegicus GN=Tpcn1 PE=1 SV=2
novel_circ_0000590	chr10	18809370	18811346	+	1976	610	evm.model.scaffold33673.16;	exon:18809370-18809696,intron:18809696-18809980,;	L_1,L_3	2,3	34,36	sp|Q9WTN5|TPC1_RAT Two pore calcium channel protein 1 OS=Rattus norvegicus GN=Tpcn1 PE=1 SV=2
novel_circ_0000591	chr10	18809370	18820966	+	11596	5391	evm.model.scaffold33673.16;	intron:18810094-18811101,intron:18818453-18819125,intron:18811232-18811996,intron:18817381-18818336,intron:18819189-18820856,exon:18809370-18809696,;	L_1	2	60	sp|Q9WTN5|TPC1_RAT Two pore calcium channel protein 1 OS=Rattus norvegicus GN=Tpcn1 PE=1 SV=2
novel_circ_0000592	chr10	18811996	18820966	+	8970	5102	evm.model.scaffold33673.16;	intron:18812085-18813935,intron:18813970-18815391,intron:18815450-18817281,;	L_1,L_3,S_1,S_2	7,9,4,2	24,8,20,9	sp|Q9WTN5|TPC1_RAT Two pore calcium channel protein 1 OS=Rattus norvegicus GN=Tpcn1 PE=1 SV=2
novel_circ_0000593	chr10	18923333	18926038	-	2705	1613	evm.model.scaffold33673.14;	intron:18924473-18925921,exon:18923333-18923498,;	L_1	3	87	sp|P49951|CLH1_BOVIN Clathrin heavy chain 1 OS=Bos taurus GN=CLTC PE=1 SV=1
novel_circ_0000594	chr10	18948102	18949321	+	1219	201	evm.model.scaffold33673.13;	exon:18949120-18949321,;	L_1,L_3,S_1,S_3	2,2,5,2	82,77,57,42	sp|P70122|SBDS_MOUSE Ribosome maturation protein SBDS OS=Mus musculus GN=Sbds PE=1 SV=4
novel_circ_0000595	chr10	1897073	1905225	+	8152	4366	evm.model.scaffold132179.28;	intron:1903746-1904570,intron:1901160-1903683,intron:1897174-1898193,;	L_1	2	17	sp|Q6TJY3|KS6B1_BOVIN Ribosomal protein S6 kinase beta-1 OS=Bos taurus GN=RPS6KB1 PE=2 SV=1
novel_circ_0000596	chr10	1904570	1906567	+	1997	1226	evm.model.scaffold132179.28;	intron:1905225-1906451,;	L_1	2	9	sp|Q6TJY3|KS6B1_BOVIN Ribosomal protein S6 kinase beta-1 OS=Bos taurus GN=RPS6KB1 PE=2 SV=1
novel_circ_0000597	chr10	19266652	19297700	-	31048	31048	evm.model.scaffold100923.5;	intron:19266142-19268118,intron:19268145-19299880,;	S_2	4	35	sp|Q8N2E2|VWDE_HUMAN von Willebrand factor D and EGF domain-containing protein OS=Homo sapiens GN=VWDE PE=2 SV=4
novel_circ_0000598	chr10	1931346	1942402	-	11056	11056	--	--	S_3	4	0	--
novel_circ_0000599	chr10	19536496	19537174	+	678	678	--	--	L_1	3	0	--
novel_circ_0000600	chr10	19536524	19537080	+	556	556	--	--	L_1	4	0	--
novel_circ_0000601	chr10	19536877	19537077	+	200	200	--	--	L_3	3	0	--
novel_circ_0000602	chr10	1959766	1959999	+	233	170	evm.model.scaffold132179.27;	exon:1959766-1959936,;	L_1	3	2	sp|Q9Y6I7|WSB1_HUMAN WD repeat and SOCS box-containing protein 1 OS=Homo sapiens GN=WSB1 PE=1 SV=1
novel_circ_0000603	chr10	1959766	1978046	+	18280	18055	evm.model.scaffold132179.27;	exon:1967579-1967761,intron:1967761-1969216,intron:1959936-1967579,exon:1959766-1959936,intron:1969330-1977935,;	S_3	2	120	sp|Q9Y6I7|WSB1_HUMAN WD repeat and SOCS box-containing protein 1 OS=Homo sapiens GN=WSB1 PE=1 SV=1
novel_circ_0000604	chr10	19675613	19675902	+	289	289	evm.model.scaffold110559.9;	exon:19675613-19675902,;	L_2,L_3,S_1,S_3	3,4,4,2	19,57,63,51	sp|Q8AXX2|TBX1_DANRE T-box transcription factor TBX1 OS=Danio rerio GN=tbx1 PE=2 SV=1
novel_circ_0000605	chr10	1984547	1985079	-	532	532	--	--	S_1	2	0	--
novel_circ_0000606	chr10	19916161	19916395	+	234	234	--	--	L_1	2	0	--
novel_circ_0000607	chr10	19990477	19990974	+	497	156	evm.model.scaffold110559.17;	exon:19990802-19990958,;	S_1,S_3	2,2	1,2	--
novel_circ_0000608	chr10	20071275	20072403	-	1128	1128	--	--	L_3	2	0	--
novel_circ_0000609	chr10	20079515	20081421	-	1906	1783	evm.model.scaffold110559.25;	intron:20080652-20081224,exon:20081224-20081421,exon:20079515-20079701,intron:20079701-20080529,;	L_1	3	14	sp|P11274|BCR_HUMAN Breakpoint cluster region protein OS=Homo sapiens GN=BCR PE=1 SV=2
novel_circ_0000610	chr10	20198140	20198684	+	544	538	evm.model.scaffold114433.4;	exon:20198146-20198684,;	L_1	7	81	sp|B2LT65|TLR2_SHEEP Toll-like receptor 2 OS=Ovis aries GN=TLR2 PE=2 SV=1
novel_circ_0000611	chr10	20207956	20208279	+	323	323	--	--	L_1,L_3	2,2	0,0	--
novel_circ_0000612	chr10	20389634	20392281	-	2647	2647	--	--	L_1	2	0	--
novel_circ_0000613	chr10	20497449	20499480	+	2031	428	evm.model.scaffold95051.9;	exon:20499255-20499480,exon:20498664-20498867,;	L_1,S_2,S_3	5,2,2	20,19,9	sp|Q04336|YM54_YEAST Uncharacterized protein YMR196W OS=Saccharomyces cerevisiae (strain ATCC 204508 / S288c) GN=YMR196W PE=1 SV=1
novel_circ_0000614	chr10	20498664	20499480	+	816	816	evm.model.scaffold95051.9;	intron:20498867-20499255,exon:20498664-20498867,exon:20499255-20499480,;	L_1	4	17	sp|Q04336|YM54_YEAST Uncharacterized protein YMR196W OS=Saccharomyces cerevisiae (strain ATCC 204508 / S288c) GN=YMR196W PE=1 SV=1
novel_circ_0000615	chr10	20500451	20503226	+	2775	1481	evm.model.scaffold95051.9;	exon:20500451-20500603,intron:20501490-20502147,exon:20502147-20502307,exon:20502619-20502819,intron:20502307-20502619,;	L_3	4	13	sp|Q04336|YM54_YEAST Uncharacterized protein YMR196W OS=Saccharomyces cerevisiae (strain ATCC 204508 / S288c) GN=YMR196W PE=1 SV=1
novel_circ_0000616	chr10	20505342	20506244	-	902	902	evm.model.scaffold95051.10;	exon:20505817-20507446,;	L_2	2	2	sp|Q99PV0|PRP8_MOUSE Pre-mRNA-processing-splicing factor 8 OS=Mus musculus GN=Prpf8 PE=1 SV=2
novel_circ_0000617	chr10	20636039	20639697	+	3658	1088	evm.model.scaffold95051.12;	intron:20636164-20637252,;	L_2,S_2	2,2	0,1	sp|Q8VDH1|FBX21_MOUSE F-box only protein 21 OS=Mus musculus GN=Fbxo21 PE=2 SV=1
novel_circ_0000618	chr10	2098131	2099336	-	1205	247	evm.model.scaffold132179.21;	exon:2099089-2099336,;	L_1,L_2,L_3,S_1,S_2,S_3	7,26,8,27,47,37	9,13,10,56,41,39	sp|Q3TCN2|PLBL2_MOUSE Putative phospholipase B-like 2 OS=Mus musculus GN=Plbd2 PE=1 SV=2
novel_circ_0000619	chr10	2149117	2154285	+	5168	5168	--	--	S_1,S_2	3,2	0,0	--
novel_circ_0000620	chr10	21496041	21498267	-	2226	172	evm.model.scaffold95051.42;	exon:21496041-21496213,;	L_1	2	9	sp|Q6P9F0|CCD62_HUMAN Coiled-coil domain-containing protein 62 OS=Homo sapiens GN=CCDC62 PE=1 SV=2
novel_circ_0000621	chr10	21498100	21498267	-	167	167	evm.model.scaffold95051.42;	exon:21498100-21498358,;	L_2	2	1	sp|Q6P9F0|CCD62_HUMAN Coiled-coil domain-containing protein 62 OS=Homo sapiens GN=CCDC62 PE=1 SV=2
novel_circ_0000622	chr10	21633804	21634515	+	711	470	evm.model.scaffold129981.1;	intron:21633928-21634398,;	S_1	2	20	sp|Q2KN97|CYTSA_CHICK Cytospin-A OS=Gallus gallus GN=SPECC1L PE=2 SV=2
novel_circ_0000623	chr10	21683484	21692185	-	8701	8568	evm.model.scaffold129981.3;	exon:21691433-21692185,intron:21683617-21691433,;	L_2,S_1	2,2	83119	sp|Q9US12|YK66_SCHPO Putative zinc metalloproteinase C607.06c OS=Schizosaccharomyces pombe (strain 972 / ATCC 24843) GN=SPAC607.06c PE=2 SV=1
novel_circ_0000624	chr10	21691433	21692185	-	752	752	evm.model.scaffold129981.3;	exon:21691433-21692185,;	L_2,L_3,S_2	2,3,2	74,76,92	sp|Q9US12|YK66_SCHPO Putative zinc metalloproteinase C607.06c OS=Schizosaccharomyces pombe (strain 972 / ATCC 24843) GN=SPAC607.06c PE=2 SV=1
novel_circ_0000625	chr10	22023533	22024244	-	711	711	--	--	L_1,L_2	2,2	0,0	--
novel_circ_0000626	chr10	22057682	22057975	-	293	293	--	--	L_2	2	0	--
novel_circ_0000627	chr10	22057790	22057975	-	185	185	--	--	S_1	2	0	--
novel_circ_0000628	chr10	22057790	22058027	-	237	237	--	--	L_1	3	0	--
novel_circ_0000629	chr10	22148377	22148627	+	250	250	--	--	S_3	2	0	--
novel_circ_0000630	chr10	22329696	22333693	-	3997	3078	evm.model.scaffold129981.42;	exon:22333520-22333693,intron:22330155-22330398,intron:22330812-22332901,intron:22332947-22333520,;	L_1,L_2,L_3,S_1,S_2,S_3	2,4,4,3,4,2	128,104,81,169,147,180	sp|Q9VXK0|NIPSN_DROME Protein NipSnap OS=Drosophila melanogaster GN=Nipsnap PE=2 SV=2
novel_circ_0000631	chr10	22330398	22333662	-	3264	2662	evm.model.scaffold129981.42;	intron:22332947-22333520,intron:22330812-22332901,;	S_2	2	107	sp|Q9VXK0|NIPSN_DROME Protein NipSnap OS=Drosophila melanogaster GN=Nipsnap PE=2 SV=2
novel_circ_0000632	chr10	22450359	22450610	-	251	251	--	--	S_1	5	0	--
novel_circ_0000633	chr10	22821226	22827961	-	6735	5806	evm.model.scaffold165645.12;	intron:22824102-22824343,intron:22822401-22822867,intron:22821328-22821547,intron:22823565-22824057,exon:22822867-22823288,intron:22824456-22827821,intron:22821665-22822267,;	L_2,L_3,S_1,S_2,S_3	15,4,2,6,9	221223493448412	sp|Q08E13|RNF10_BOVIN RING finger protein 10 OS=Bos taurus GN=RNF10 PE=2 SV=1
novel_circ_0000634	chr10	22821226	22828470	-	7244	6188	evm.model.scaffold165645.12;	intron:22822401-22822867,intron:22824102-22824343,exon:22822867-22823288,intron:22821665-22822267,intron:22824456-22827821,intron:22823565-22824057,intron:22821328-22821547,intron:22827961-22828343,;	L_2	2	226	sp|Q08E13|RNF10_BOVIN RING finger protein 10 OS=Bos taurus GN=RNF10 PE=2 SV=1
novel_circ_0000635	chr10	22821547	22827961	-	6414	5346	evm.model.scaffold165645.12;	intron:22822401-22822867,exon:22822867-22823288,intron:22823565-22824057,intron:22824456-22827821,intron:22821665-22822267,;	L_1,L_3	2,2	258223	sp|Q08E13|RNF10_BOVIN RING finger protein 10 OS=Bos taurus GN=RNF10 PE=2 SV=1
novel_circ_0000636	chr10	22962759	22964112	-	1353	1353	evm.model.scaffold165645.17.2;	exon:22962003-22964112,;	S_3	2	87	--
novel_circ_0000637	chr10	23085958	23087375	+	1417	1320	evm.model.scaffold165645.24;	exon:23086613-23086812,exon:23085958-23086147,intron:23086812-23087278,intron:23086147-23086613,;	L_1	2	25	sp|D3ZSZ3|NLK_RAT Serine/threonine-protein kinase NLK OS=Rattus norvegicus GN=Nlk PE=3 SV=1
novel_circ_0000638	chr10	23085958	23088670	+	2712	2712	evm.model.scaffold165645.24;	intron:23086812-23087278,exon:23086613-23086812,intron:23087375-23088052,exon:23085958-23086147,exon:23088052-23092950,;	L_2,L_3	2,2	142192	sp|D3ZSZ3|NLK_RAT Serine/threonine-protein kinase NLK OS=Rattus norvegicus GN=Nlk PE=3 SV=1
novel_circ_0000639	chr10	23101919	23121718	-	19799	17239	evm.model.scaffold165645.25;	intron:23117426-23121007,intron:23108248-23116653,exon:23105902-23106100,intron:23106100-23106622,intron:23105523-23105902,intron:23116800-23117234,exon:23103161-23103401,exon:23105283-23105523,exon:23104701-23104914,intron:23103401-23104103,exon:23121007-23121183,intron:23107786-23108074,exon:23117234-23117426,exon:23108074-23108248,intron:23106746-23107643,exon:23104103-23104286,intron:23104286…	L_3	2	779	sp|O88664|TAOK1_RAT Serine/threonine-protein kinase TAO1 OS=Rattus norvegicus GN=Taok1 PE=1 SV=1
novel_circ_0000640	chr10	23106622	23108248	-	1626	1359	evm.model.scaffold165645.25;	intron:23106746-23107643,intron:23107786-23108074,exon:23108074-23108248,;	L_2,S_2,S_3	2,5,3	20,49,26	sp|O88664|TAOK1_RAT Serine/threonine-protein kinase TAO1 OS=Rattus norvegicus GN=Taok1 PE=1 SV=1
novel_circ_0000641	chr10	23116653	23126405	-	9752	8931	evm.model.scaffold165645.25;	intron:23116800-23117234,intron:23123444-23125157,intron:23125229-23126144,exon:23117234-23117426,intron:23117426-23121007,intron:23121183-23123103,exon:23121007-23121183,;	S_1	2	319	sp|O88664|TAOK1_RAT Serine/threonine-protein kinase TAO1 OS=Rattus norvegicus GN=Taok1 PE=1 SV=1
novel_circ_0000642	chr10	23215293	23217019	+	1726	210	evm.model.scaffold165645.27;	exon:23215293-23215503,;	L_2,L_3,S_1,S_3	5,4,3,2	4,4,7,3	sp|Q1H9T6|ZBT48_MOUSE Zinc finger and BTB domain-containing protein 48 OS=Mus musculus GN=Zbtb48 PE=1 SV=1
novel_circ_0000643	chr10	23260795	23263168	-	2373	1971	evm.model.scaffold176601.1_evm.model.scaffold176601.2;	exon:23261038-23261216,intron:23261216-23263009,;	S_2,S_3	3,3	2,5	sp|Q810L3|CHFR_MOUSE E3 ubiquitin-protein ligase CHFR OS=Mus musculus GN=Chfr PE=1 SV=1
novel_circ_0000644	chr10	23625644	23627348	-	1704	1704	evm.model.scaffold171279.1;	intron:23625871-23626393,intron:23626612-23627098,exon:23627098-23627348,exon:23626393-23626612,exon:23625644-23625871,;	S_2	3	116	sp|Q7KTX8|MED13_DROME Mediator of RNA polymerase II transcription subunit 13 OS=Drosophila melanogaster GN=skd PE=1 SV=1
novel_circ_0000645	chr10	23712348	23722609	+	10261	7037	evm.model.scaffold171279.2;	intron:23721895-23722544,intron:23718616-23719457,intron:23714634-23715290,intron:23719525-23721060,exon:23712348-23712514,intron:23715383-23718573,;	L_1	3	16	sp|Q5SYL3|K0100_MOUSE Protein KIAA0100 OS=Mus musculus GN=Kiaa0100 PE=2 SV=1
novel_circ_0000646	chr10	23724579	23741111	+	16532	10454	evm.model.scaffold171279.2;	intron:23724734-23725251,exon:23725251-23725427,intron:23733062-23733862,exon:23724579-23724734,intron:23735824-23737038,intron:23728986-23730377,intron:23725427-23725987,intron:23740329-23740938,intron:23726255-23727299,intron:23730810-23732973,exon:23740938-23741111,exon:23740118-23740329,intron:23728489-23728934,intron:23727406-23728402,;	S_1,S_2	2,2	54,33	sp|Q5SYL3|K0100_MOUSE Protein KIAA0100 OS=Mus musculus GN=Kiaa0100 PE=2 SV=1
novel_circ_0000647	chr10	23952439	23953039	-	600	600	evm.model.scaffold137281.1;	exon:23952439-23953039,;	L_1,L_2,L_3,S_1,S_2,S_3	5,2,7,2,2,3	19,28,20,60,48,30	sp|P0C1G6|SWP70_BOVIN Switch-associated protein 70 OS=Bos taurus GN=SWAP70 PE=1 SV=1
novel_circ_0000648	chr10	24417380	24419109	-	1729	1494	evm.model.scaffold162271.3;	intron:24417486-24418980,;	L_1,L_3,S_3	4,7,2	6,7,24	sp|Q17DK5|CRY1_AEDAE Cryptochrome-1 OS=Aedes aegypti GN=cry PE=3 SV=1
novel_circ_0000649	chr10	24430521	24432163	-	1642	1359	evm.model.scaffold162271.3;	exon:24430521-24430694,intron:24430694-24431406,intron:24431549-24432023,;	L_1,L_3,S_1,S_2	18,22,2,2	20,15,25,30	sp|Q17DK5|CRY1_AEDAE Cryptochrome-1 OS=Aedes aegypti GN=cry PE=3 SV=1
novel_circ_0000650	chr10	24492837	24495239	+	2402	2402	evm.model.scaffold162271.2;	exon:24492837-24493477,exon:24495010-24495239,intron:24493477-24495010,;	L_1,L_3	2,3	16881818	sp|P30622|CLIP1_HUMAN CAP-Gly domain-containing linker protein 1 OS=Homo sapiens GN=CLIP1 PE=1 SV=2
novel_circ_0000651	chr10	24510118	24524444	+	14326	14326	evm.model.scaffold162271.2;	intron:24521954-24524355,intron:24518956-24521886,intron:24516305-24518872,intron:24508929-24516247,;	L_1,L_2,L_3,S_1,S_2,S_3	3,3,3,2,4,2	1.20711e+22	sp|P30622|CLIP1_HUMAN CAP-Gly domain-containing linker protein 1 OS=Homo sapiens GN=CLIP1 PE=1 SV=2
novel_circ_0000652	chr10	24513591	24524444	+	10853	10853	evm.model.scaffold162271.2;	intron:24516305-24518872,intron:24518956-24521886,intron:24508929-24516247,intron:24521954-24524355,;	L_3,S_1,S_2	3,4,2	41216531105	sp|P30622|CLIP1_HUMAN CAP-Gly domain-containing linker protein 1 OS=Homo sapiens GN=CLIP1 PE=1 SV=2
novel_circ_0000653	chr10	24518872	24524444	+	5572	5331	evm.model.scaffold162271.2;	intron:24518956-24521886,intron:24521954-24524355,;	S_2	2	650	sp|P30622|CLIP1_HUMAN CAP-Gly domain-containing linker protein 1 OS=Homo sapiens GN=CLIP1 PE=1 SV=2
novel_circ_0000654	chr10	24536580	24551857	+	15277	14574	evm.model.scaffold162271.2;	intron:24551012-24551690,intron:24540330-24540540,intron:24539040-24539390,exon:24536580-24536746,exon:24538824-24539040,intron:24539594-24540192,exon:24539390-24539594,intron:24549270-24550319,intron:24541565-24542287,intron:24550372-24550887,intron:24540635-24541444,intron:24536746-24538824,exon:24549092-24549270,intron:24547833-24549092,exon:24551690-24551857,intron:24542340-24547715,;	L_2,S_1,S_2,S_3	2,5,3,3	500880656692	sp|P30622|CLIP1_HUMAN CAP-Gly domain-containing linker protein 1 OS=Homo sapiens GN=CLIP1 PE=1 SV=2
novel_circ_0000655	chr10	24550887	24551857	+	970	845	evm.model.scaffold162271.2;	exon:24551690-24551857,intron:24551012-24551690,;	L_1	3	29	sp|P30622|CLIP1_HUMAN CAP-Gly domain-containing linker protein 1 OS=Homo sapiens GN=CLIP1 PE=1 SV=2
novel_circ_0000656	chr10	24554125	24555256	+	1131	1131	evm.model.scaffold162271.2;	intron:24551857-24565241,;	L_1	2	874	sp|P30622|CLIP1_HUMAN CAP-Gly domain-containing linker protein 1 OS=Homo sapiens GN=CLIP1 PE=1 SV=2
novel_circ_0000657	chr10	24565241	24569684	+	4443	4443	evm.model.scaffold162271.2;	intron:24565355-24567629,exon:24567629-24571423,;	L_1,L_2,L_3,S_1,S_2,S_3	14,2,4,2,7,5	2.32418e+23	sp|P30622|CLIP1_HUMAN CAP-Gly domain-containing linker protein 1 OS=Homo sapiens GN=CLIP1 PE=1 SV=2
novel_circ_0000658	chr10	24565241	24569713	+	4472	4472	evm.model.scaffold162271.2;	intron:24565355-24567629,exon:24567629-24571423,;	L_1,L_2,S_3	4,3,3	234218171627	sp|P30622|CLIP1_HUMAN CAP-Gly domain-containing linker protein 1 OS=Homo sapiens GN=CLIP1 PE=1 SV=2
novel_circ_0000659	chr10	24744464	24746142	-	1678	1523	evm.model.scaffold133871.1;	intron:24744620-24744978,exon:24744978-24746143,;	S_1,S_2	2,5	17,84	sp|B3A0P4|USP26_LOTGI Uncharacterized shell protein 26 (Fragment) OS=Lottia gigantea PE=1 SV=1
novel_circ_0000660	chr10	24830535	24832936	-	2401	1112	evm.model.scaffold133871.2;	exon:24831826-24832938,;	S_2	4	99	sp|A2AX52|CO6A4_MOUSE Collagen alpha-4(VI) chain OS=Mus musculus GN=Col6a4 PE=1 SV=2
novel_circ_0000661	chr10	25153439	25156098	-	2659	1345	evm.model.scaffold154825.12;	exon:25154740-25156085,;	L_1	2	5	--
novel_circ_0000662	chr10	25154740	25156098	-	1358	1345	evm.model.scaffold154825.12;	exon:25154740-25156085,;	L_1	2	5	--
novel_circ_0000663	chr10	2527748	2528675	+	927	475	evm.model.scaffold132179.11;	exon:2528377-2528675,exon:2527748-2527925,;	L_3	6	20	sp|Q3USH5|SFSWA_MOUSE Splicing factor, suppressor of white-apricot homolog OS=Mus musculus GN=Sfswap PE=1 SV=2
novel_circ_0000664	chr10	2528540	2529214	+	674	431	evm.model.scaffold132179.11;	intron:2528675-2529106,;	S_2	2	3	sp|Q3USH5|SFSWA_MOUSE Splicing factor, suppressor of white-apricot homolog OS=Mus musculus GN=Sfswap PE=1 SV=2
novel_circ_0000665	chr10	25343532	25350286	+	6754	3560	evm.model.scaffold154825.19;evm.model.scaffold154825.18;	exon:25350115-25350901,intron:25349398-25350115,intron:25348408-25349291,;exon:25343367-25343694,intron:25343694-25344252,intron:25344334-25344623,;	S_2,S_3	2,2	41,37	--;--
novel_circ_0000666	chr10	25348323	25350901	+	2578	2386	evm.model.scaffold154825.19;	exon:25350115-25350901,intron:25349398-25350115,intron:25348408-25349291,;	L_1,L_2,S_1,S_2,S_3	2,3,2,7,10	69,45,79,188,147	--
novel_circ_0000667	chr10	25465712	25469286	-	3574	2675	evm.model.scaffold154825.25;	intron:25465985-25466760,exon:25467563-25467757,intron:25467757-25468566,exon:25468566-25468725,intron:25468725-25469190,exon:25465712-25465985,;	L_1,L_3	3,3	134158	sp|Q9R0S3|MMP17_MOUSE Matrix metalloproteinase-17 OS=Mus musculus GN=Mmp17 PE=1 SV=3
novel_circ_0000668	chr10	25466760	25469286	-	2526	2288	evm.model.scaffold154825.25;	exon:25468566-25468725,exon:25467563-25467757,intron:25467757-25468566,intron:25466902-25467563,intron:25468725-25469190,;	L_1,L_3,S_2	3,2,3	48,62,69	sp|Q9R0S3|MMP17_MOUSE Matrix metalloproteinase-17 OS=Mus musculus GN=Mmp17 PE=1 SV=3
novel_circ_0000669	chr10	25483811	25484080	-	269	269	evm.model.scaffold154825.25;	exon:25483811-25484080,;	L_1,L_2,L_3,S_1,S_2,S_3	13,19,16,12,12,6	147,92,145,204,159,130	sp|Q9R0S3|MMP17_MOUSE Matrix metalloproteinase-17 OS=Mus musculus GN=Mmp17 PE=1 SV=3
novel_circ_0000670	chr10	25792819	25794560	-	1741	962	evm.model.scaffold59345.6;	intron:25793467-25794429,;	L_2,S_2	2,3	0,1	sp|P48484|PP14_ARATH Serine/threonine-protein phosphatase PP1 isozyme 4 OS=Arabidopsis thaliana GN=TOPP4 PE=1 SV=1
novel_circ_0000671	chr10	25792819	25800850	-	8031	5159	evm.model.scaffold59345.6;	intron:25800299-25800740,intron:25794560-25796948,intron:25793467-25794429,intron:25798778-25800146,;	S_2	2	13	sp|P48484|PP14_ARATH Serine/threonine-protein phosphatase PP1 isozyme 4 OS=Arabidopsis thaliana GN=TOPP4 PE=1 SV=1
novel_circ_0000672	chr10	25792819	25804090	-	11271	8715	evm.model.scaffold59345.6;	intron:25800850-25802125,intron:25798778-25800146,intron:25803246-25803916,intron:25800299-25800740,exon:25803916-25804090,intron:25802254-25803162,exon:25800146-25800299,intron:25797348-25798686,intron:25794560-25796948,;	S_3	3	39	sp|P48484|PP14_ARATH Serine/threonine-protein phosphatase PP1 isozyme 4 OS=Arabidopsis thaliana GN=TOPP4 PE=1 SV=1
novel_circ_0000673	chr10	25796948	25798778	-	1830	1830	--	--	L_1,L_2,L_3,S_1,S_2	2,3,6,2,2	4,0,0,5,0	--
novel_circ_0000674	chr10	25803162	25807706	-	4544	1906	evm.model.scaffold59345.6;	intron:25804090-25805822,exon:25803916-25804090,;	L_1	2	5	sp|P48484|PP14_ARATH Serine/threonine-protein phosphatase PP1 isozyme 4 OS=Arabidopsis thaliana GN=TOPP4 PE=1 SV=1
novel_circ_0000675	chr10	25873863	25874104	+	241	241	evm.model.scaffold59345.11;	exon:25873863-25874104,;	L_3	2	11	sp|P55937|GOGA3_MOUSE Golgin subfamily A member 3 OS=Mus musculus GN=Golga3 PE=1 SV=3
novel_circ_0000676	chr10	25884652	25886326	+	1674	1674	evm.model.scaffold59345.11;	exon:25886106-25886326,intron:25884846-25886106,exon:25884652-25884846,;	S_1	3	30	sp|P55937|GOGA3_MOUSE Golgin subfamily A member 3 OS=Mus musculus GN=Golga3 PE=1 SV=3
novel_circ_0000677	chr10	25894390	25899586	+	5196	1171	evm.model.scaffold59345.11;	exon:25894390-25894605,intron:25897748-25898231,exon:25898231-25898425,exon:25895280-25895559,;	L_3	3	32	sp|P55937|GOGA3_MOUSE Golgin subfamily A member 3 OS=Mus musculus GN=Golga3 PE=1 SV=3
novel_circ_0000678	chr10	25897622	25898425	+	803	194	evm.model.scaffold59345.11;	exon:25898231-25898425,;	L_1,L_2,L_3,S_1,S_2,S_3	11,5,5,8,8,7	15,6,19,12,14,8	sp|P55937|GOGA3_MOUSE Golgin subfamily A member 3 OS=Mus musculus GN=Golga3 PE=1 SV=3
novel_circ_0000679	chr10	25985021	25985197	-	176	176	--	--	L_1	2	0	--
novel_circ_0000680	chr10	25990579	25996213	-	5634	4460	evm.model.scaffold59345.14;	intron:25992132-25993092,exon:25991484-25992132,intron:25994007-25996061,intron:25990686-25991484,;	L_1,S_3	3,5	36,54	sp|Q8RWN2|ZIF1_ARATH Protein ZINC INDUCED FACILITATOR 1 OS=Arabidopsis thaliana GN=ZIF1 PE=1 SV=2
novel_circ_0000681	chr10	25996061	25997393	-	1332	1097	evm.model.scaffold59345.14;	intron:25996213-25997310,;	L_2	2	3	sp|Q8RWN2|ZIF1_ARATH Protein ZINC INDUCED FACILITATOR 1 OS=Arabidopsis thaliana GN=ZIF1 PE=1 SV=2
novel_circ_0000682	chr10	26171639	26171875	-	236	236	--	--	L_3	2	0	--
novel_circ_0000683	chr10	26229681	26251630	+	21949	11366	evm.model.scaffold59345.19;evm.model.scaffold59345.18;	exon:26249413-26254956,;exon:26226468-26232291,;	S_2	4	1195	sp|P0CE10|Y4102_ARATH Putative uncharacterized protein At4g01020, chloroplastic OS=Arabidopsis thaliana GN=At4g01020 PE=3 SV=1;sp|P0CE10|Y4102_ARATH Putative uncharacterized protein At4g01020, chloroplastic OS=Arabidopsis thaliana GN=At4g01020 PE=3 SV=1
novel_circ_0000684	chr10	26230080	26252029	+	21949	11366	evm.model.scaffold59345.18;evm.model.scaffold59345.19;	exon:26226468-26232291,;exon:26249413-26254956,;	S_1,S_2,S_3	14,5,7	103711231085	sp|P0CE10|Y4102_ARATH Putative uncharacterized protein At4g01020, chloroplastic OS=Arabidopsis thaliana GN=At4g01020 PE=3 SV=1;sp|P0CE10|Y4102_ARATH Putative uncharacterized protein At4g01020, chloroplastic OS=Arabidopsis thaliana GN=At4g01020 PE=3 SV=1
novel_circ_0000685	chr10	26230090	26252039	-	21949	21949	--	--	L_2,S_1,S_2,S_3	4,17,10,10	0,0,0,0	--
novel_circ_0000686	chr10	26231739	26253691	+	21952	11366	evm.model.scaffold59345.18;evm.model.scaffold59345.19;	exon:26226468-26232291,;exon:26249413-26254956,;	S_1	3	231	sp|P0CE10|Y4102_ARATH Putative uncharacterized protein At4g01020, chloroplastic OS=Arabidopsis thaliana GN=At4g01020 PE=3 SV=1;sp|P0CE10|Y4102_ARATH Putative uncharacterized protein At4g01020, chloroplastic OS=Arabidopsis thaliana GN=At4g01020 PE=3 SV=1
novel_circ_0000687	chr10	2636495	2636655	-	160	160	--	--	L_1,L_3,S_1	6,3,2	0,0,0	--
novel_circ_0000688	chr10	26375486	26375868	+	382	382	evm.model.scaffold34817.4;	intron:26354446-26378647,;	L_1,L_2,L_3,S_1,S_2,S_3	22,16,19,5,21,11	8,10,4,2,5,4	sp|A4IF93|TBCC1_BOVIN TBCC domain-containing protein 1 OS=Bos taurus GN=TBCCD1 PE=2 SV=1
novel_circ_0000689	chr10	26375486	26378797	+	3311	3311	evm.model.scaffold34817.4;	intron:26354446-26378647,;	L_1,L_3,S_2,S_3	2,10,4,3	9,6,16,10	sp|A4IF93|TBCC1_BOVIN TBCC domain-containing protein 1 OS=Bos taurus GN=TBCCD1 PE=2 SV=1
novel_circ_0000690	chr10	26400918	26402440	-	1522	1299	evm.model.scaffold34817.3;	intron:26401049-26402348,;	L_1,L_3	10,6	1,1	sp|Q96NN9|AIFM3_HUMAN Apoptosis-inducing factor 3 OS=Homo sapiens GN=AIFM3 PE=1 SV=1
novel_circ_0000691	chr10	2647171	2657072	+	9901	9453	evm.model.scaffold132179.2;	intron:2652989-2655165,exon:2652822-2652989,intron:2647487-2652822,intron:2655297-2656856,exon:2656856-2657072,;	L_1,L_3,S_1	5,7,3	128146168	sp|P26150|3BHS3_MOUSE 3 beta-hydroxysteroid dehydrogenase/Delta 5-->4-isomerase type 3 OS=Mus musculus GN=Hsd3b3 PE=2 SV=3
novel_circ_0000692	chr10	2647171	2659853	+	12682	12462	evm.model.scaffold132179.2;	exon:2656856-2657072,intron:2652989-2655165,exon:2652822-2652989,intron:2647487-2652822,exon:2659654-2660081,intron:2655297-2656856,intron:2657072-2659654,;	L_1,L_2,L_3,S_2,S_3	10,8,6,12,6	182195224167196	sp|P26150|3BHS3_MOUSE 3 beta-hydroxysteroid dehydrogenase/Delta 5-->4-isomerase type 3 OS=Mus musculus GN=Hsd3b3 PE=2 SV=3
novel_circ_0000693	chr10	2647171	2661562	+	14391	14391	evm.model.scaffold132179.2;	exon:2652822-2652989,exon:2656856-2657072,intron:2655297-2656856,intron:2660081-2662947,intron:2647487-2652822,intron:2652989-2655165,exon:2659654-2660081,intron:2657072-2659654,;	L_1,L_2,L_3	20,2,32	307341370	sp|P26150|3BHS3_MOUSE 3 beta-hydroxysteroid dehydrogenase/Delta 5-->4-isomerase type 3 OS=Mus musculus GN=Hsd3b3 PE=2 SV=3
novel_circ_0000694	chr10	2647229	2657072	+	9843	9453	evm.model.scaffold132179.2;	intron:2652989-2655165,intron:2647487-2652822,exon:2652822-2652989,intron:2655297-2656856,exon:2656856-2657072,;	L_1	3	128	sp|P26150|3BHS3_MOUSE 3 beta-hydroxysteroid dehydrogenase/Delta 5-->4-isomerase type 3 OS=Mus musculus GN=Hsd3b3 PE=2 SV=3
novel_circ_0000695	chr10	2647229	2659853	+	12624	12462	evm.model.scaffold132179.2;	exon:2659654-2660081,exon:2652822-2652989,intron:2657072-2659654,intron:2652989-2655165,exon:2656856-2657072,intron:2647487-2652822,intron:2655297-2656856,;	S_2	2	167	sp|P26150|3BHS3_MOUSE 3 beta-hydroxysteroid dehydrogenase/Delta 5-->4-isomerase type 3 OS=Mus musculus GN=Hsd3b3 PE=2 SV=3
novel_circ_0000696	chr10	2647229	2661562	+	14333	14333	evm.model.scaffold132179.2;	exon:2656856-2657072,intron:2655297-2656856,intron:2657072-2659654,exon:2652822-2652989,exon:2659654-2660081,intron:2647487-2652822,intron:2660081-2662947,intron:2652989-2655165,;	L_1	2	307	sp|P26150|3BHS3_MOUSE 3 beta-hydroxysteroid dehydrogenase/Delta 5-->4-isomerase type 3 OS=Mus musculus GN=Hsd3b3 PE=2 SV=3
novel_circ_0000697	chr10	26517362	26517816	-	454	454	--	--	L_1	2	0	--
novel_circ_0000698	chr10	2652822	2655297	+	2475	2343	evm.model.scaffold132179.2;	exon:2652822-2652989,intron:2652989-2655165,;	L_1,S_3	3,8	22,17	sp|P26150|3BHS3_MOUSE 3 beta-hydroxysteroid dehydrogenase/Delta 5-->4-isomerase type 3 OS=Mus musculus GN=Hsd3b3 PE=2 SV=3
novel_circ_0000699	chr10	26539503	26541884	+	2381	2381	evm.model.scaffold154441.5;	exon:26539328-26544153,;	L_3	3	1892	sp|Q9WUM4|COR1C_MOUSE Coronin-1C OS=Mus musculus GN=Coro1c PE=1 SV=2
novel_circ_0000700	chr10	2655132	2659853	+	4721	4721	evm.model.scaffold132179.2;	exon:2656856-2657072,exon:2659654-2660081,intron:2657072-2659654,intron:2655297-2656856,;	L_1,L_2	3,6	142140	sp|P26150|3BHS3_MOUSE 3 beta-hydroxysteroid dehydrogenase/Delta 5-->4-isomerase type 3 OS=Mus musculus GN=Hsd3b3 PE=2 SV=3
novel_circ_0000701	chr10	2655132	2661562	+	6430	6430	evm.model.scaffold132179.2;	intron:2657072-2659654,intron:2655297-2656856,exon:2656856-2657072,exon:2659654-2660081,intron:2660081-2662947,;	L_1,L_3	2,2	267327	sp|P26150|3BHS3_MOUSE 3 beta-hydroxysteroid dehydrogenase/Delta 5-->4-isomerase type 3 OS=Mus musculus GN=Hsd3b3 PE=2 SV=3
novel_circ_0000702	chr10	2655237	2661562	+	6325	6325	evm.model.scaffold132179.2;	exon:2656856-2657072,intron:2655297-2656856,intron:2657072-2659654,exon:2659654-2660081,intron:2660081-2662947,;	L_1	2	267	sp|P26150|3BHS3_MOUSE 3 beta-hydroxysteroid dehydrogenase/Delta 5-->4-isomerase type 3 OS=Mus musculus GN=Hsd3b3 PE=2 SV=3
novel_circ_0000703	chr10	2659654	2659853	+	199	199	evm.model.scaffold132179.2;	exon:2659654-2660081,;	S_3	2	38	sp|P26150|3BHS3_MOUSE 3 beta-hydroxysteroid dehydrogenase/Delta 5-->4-isomerase type 3 OS=Mus musculus GN=Hsd3b3 PE=2 SV=3
novel_circ_0000704	chr10	2659654	2661562	+	1908	1908	evm.model.scaffold132179.2;	exon:2659654-2660081,intron:2660081-2662947,;	L_1,L_3	5,2	166217	sp|P26150|3BHS3_MOUSE 3 beta-hydroxysteroid dehydrogenase/Delta 5-->4-isomerase type 3 OS=Mus musculus GN=Hsd3b3 PE=2 SV=3
novel_circ_0000705	chr10	26890271	26896291	+	6020	2759	evm.model.scaffold154441.24;	intron:26893340-26894930,intron:26894980-26896149,;	S_2	4	4	sp|Q4QQT0|RUSD4_RAT RNA pseudouridylate synthase domain-containing protein 4 OS=Rattus norvegicus GN=Rpusd4 PE=2 SV=1
novel_circ_0000706	chr10	27065861	27066841	-	980	327	evm.model.scaffold154441.34;	exon:27066676-27066841,exon:27065861-27066023,;	L_2,L_3,S_1,S_2,S_3	8,3,7,5,6	31,34,20,12,17	sp|Q61382|TRAF4_MOUSE TNF receptor-associated factor 4 OS=Mus musculus GN=Traf4 PE=1 SV=2
novel_circ_0000707	chr10	27313389	27313670	+	281	281	--	--	S_2	2	0	--
novel_circ_0000708	chr10	27332629	27334600	+	1971	155	evm.model.scaffold154441.40;	exon:27334445-27334600,;	S_1	2	1	sp|Q6JAN1|INVS_CANFA Inversin OS=Canis familiaris GN=INVS PE=1 SV=1
novel_circ_0000709	chr10	27468819	27486238	+	17419	17419	--	--	S_2	2	0	--
novel_circ_0000710	chr10	27783467	27783800	-	333	333	evm.model.scaffold154441.47.1;	exon:27783467-27783803,;	L_1	2	6	sp|Q9UHJ6|SHPK_HUMAN Sedoheptulokinase OS=Homo sapiens GN=SHPK PE=1 SV=3
novel_circ_0000711	chr10	27931555	27932281	+	726	726	--	--	S_2	2	0	--
novel_circ_0000712	chr10	27931583	27932281	+	698	698	--	--	L_1,L_3,S_2	9,8,23	0,0,0	--
novel_circ_0000713	chr10	27936911	27939050	-	2139	1765	evm.model.scaffold148339.27;	intron:27938052-27938926,intron:27937036-27937927,;	L_1,L_3,S_2,S_3	2,2,11,3	3,0,16,17	sp|Q5U316|RAB35_RAT Ras-related protein Rab-35 OS=Rattus norvegicus GN=Rab35 PE=1 SV=1
novel_circ_0000714	chr10	28292686	28293613	-	927	292	evm.model.scaffold148339.3;	exon:28292686-28292978,;	S_1	2	2	sp|Q93YS4|AB22G_ARATH ABC transporter G family member 22 OS=Arabidopsis thaliana GN=ABCG22 PE=1 SV=1
novel_circ_0000715	chr10	28292686	28296271	-	3585	292	evm.model.scaffold148339.3;	exon:28292686-28292978,;	L_2	2	2	sp|Q93YS4|AB22G_ARATH ABC transporter G family member 22 OS=Arabidopsis thaliana GN=ABCG22 PE=1 SV=1
novel_circ_0000716	chr10	28302918	28304568	-	1650	170	evm.model.scaffold148339.3;	exon:28302918-28303088,;	L_1,L_2,L_3,S_1,S_2	7,2,2,2,2	1,2,5,1,3	sp|Q93YS4|AB22G_ARATH ABC transporter G family member 22 OS=Arabidopsis thaliana GN=ABCG22 PE=1 SV=1
novel_circ_0000717	chr10	28314816	28320457	+	5641	4283	evm.model.scaffold148339.2;	intron:28314990-28319103,exon:28319103-28319273,;	S_2	2	8	sp|Q93YS4|AB22G_ARATH ABC transporter G family member 22 OS=Arabidopsis thaliana GN=ABCG22 PE=1 SV=1
novel_circ_0000718	chr10	28583191	28584320	+	1129	1129	--	--	S_1	2	0	--
novel_circ_0000719	chr10	2860760	2868707	+	7947	7585	evm.model.scaffold138245.7;	intron:2860836-2862361,intron:2862510-2868570,;	L_1,L_3,S_1	9,4,3	2,2,14	sp|Q9U641|CMFB_DICDI Conditioned medium factor receptor 1 OS=Dictyostelium discoideum GN=cmfB PE=1 SV=1
novel_circ_0000720	chr10	28795749	28807435	+	11686	11686	evm.model.scaffold34069.15;	intron:28799079-28807802,intron:28797426-28798876,intron:28795944-28797176,exon:28798876-28799079,exon:28795749-28795944,;	L_1,S_1,S_2,S_3	2,2,2,2	103136151137	sp|Q05481|ZNF91_HUMAN Zinc finger protein 91 OS=Homo sapiens GN=ZNF91 PE=2 SV=2
novel_circ_0000721	chr10	28808464	28835663	+	27199	27199	evm.model.scaffold34069.15;	exon:28821591-28821847,intron:28822949-28833956,intron:28821847-28822839,exon:28835468-28835663,intron:28834059-28835263,intron:28807997-28821591,;	S_3	3	242	sp|Q05481|ZNF91_HUMAN Zinc finger protein 91 OS=Homo sapiens GN=ZNF91 PE=2 SV=2
novel_circ_0000722	chr10	28836681	28847486	+	10805	9972	evm.model.scaffold34069.15;	intron:28836937-28837890,intron:28838220-28838571,exon:28836681-28836937,intron:28839227-28846371,exon:28838571-28839227,intron:28846474-28847086,;	L_2,S_1,S_2,S_3	4,5,4,3	93329151169	sp|Q05481|ZNF91_HUMAN Zinc finger protein 91 OS=Homo sapiens GN=ZNF91 PE=2 SV=2
novel_circ_0000723	chr10	28912457	28913861	-	1404	1404	evm.model.scaffold34069.20;	exon:28912844-28913859,intron:28908850-28912844,;	L_1,L_3,S_1,S_3	6,3,3,3	133,95,100,101	sp|Q147U1|ZN846_HUMAN Zinc finger protein 846 OS=Homo sapiens GN=ZNF846 PE=1 SV=2
novel_circ_0000724	chr10	29169726	29171277	-	1551	1551	evm.model.scaffold149657.5;	intron:29169826-29173388,;	L_1,L_2,L_3,S_1,S_2,S_3	6,10,4,4,7,5	9,23,7,32,35,22	sp|A2BIR6|YDJC_DANRE Carbohydrate deacetylase OS=Danio rerio GN=ydjc PE=3 SV=1
novel_circ_0000725	chr10	29791817	29793232	+	1415	1415	--	--	S_2	3	0	--
novel_circ_0000726	chr10	29875029	29876678	-	1649	1649	--	--	L_1	2	0	--
novel_circ_0000727	chr10	29876113	29876556	-	443	443	--	--	L_2	3	0	--
novel_circ_0000728	chr10	29907784	29910763	-	2979	2280	evm.model.scaffold175151.5;	intron:29908483-29910569,exon:29910569-29910763,;	L_1	6	37	sp|Q08943|SSRP1_MOUSE FACT complex subunit SSRP1 OS=Mus musculus GN=Ssrp1 PE=1 SV=2
novel_circ_0000729	chr10	29931154	29941547	+	10393	10393	evm.model.scaffold175151.6;	intron:29939543-29941199,exon:29939379-29939543,exon:29931042-29932081,exon:29941199-29941547,intron:29936915-29939379,intron:29936104-29936761,exon:29936761-29936915,intron:29932081-29936041,;	S_3	2	212	--
novel_circ_0000730	chr10	29936041	29939543	+	3502	3439	evm.model.scaffold175151.6;	exon:29936761-29936915,intron:29936104-29936761,intron:29936915-29939379,exon:29939379-29939543,;	L_2	3	9	--
novel_circ_0000731	chr10	29956555	29956801	-	246	246	--	--	L_1	2	0	--
novel_circ_0000732	chr10	30416003	30416163	+	160	160	--	--	L_2	2	0	--
novel_circ_0000733	chr10	3117684	3118840	+	1156	1156	evm.model.scaffold90803.4;	intron:3113923-3118691,;	L_1	2	1	sp|P98072|ENTK_BOVIN Enteropeptidase OS=Bos taurus GN=TMPRSS15 PE=1 SV=1
novel_circ_0000734	chr10	31387174	31388904	+	1730	1506	evm.model.scaffold87549.13;	intron:31387302-31387917,intron:31388075-31388808,exon:31387917-31388075,;	L_3	3	9	sp|Q5Y5T5|ZDHC8_MOUSE Probable palmitoyltransferase ZDHHC8 OS=Mus musculus GN=Zdhhc8 PE=1 SV=1
novel_circ_0000735	chr10	31387174	31395373	+	8199	7731	evm.model.scaffold87549.13;	exon:31388808-31388981,intron:31388075-31388808,exon:31387917-31388075,intron:31391714-31395228,intron:31390431-31391622,intron:31387302-31387917,intron:31388981-31390328,;	L_2,S_2	2,2	18,53	sp|Q5Y5T5|ZDHC8_MOUSE Probable palmitoyltransferase ZDHHC8 OS=Mus musculus GN=Zdhhc8 PE=1 SV=1
novel_circ_0000736	chr10	3144872	3146326	+	1454	1454	--	--	L_2,S_1	4,2	0,0	--
novel_circ_0000737	chr10	31459232	31459536	-	304	304	--	--	L_1	3	0	--
novel_circ_0000738	chr10	31533355	31534760	+	1405	1316	evm.model.scaffold87549.17;	intron:31533444-31534596,exon:31534596-31534760,;	S_1,S_2	2,2	71,20	sp|O35548|MMP16_RAT Matrix metalloproteinase-16 OS=Rattus norvegicus GN=Mmp16 PE=2 SV=1
novel_circ_0000739	chr10	32069526	32071273	+	1747	1747	evm.model.scaffold87549.35;	intron:32066039-32074726,;	S_3	2	275	sp|Q27294|CAZ_DROME RNA-binding protein cabeza OS=Drosophila melanogaster GN=caz PE=2 SV=2
novel_circ_0000740	chr10	32270318	32270653	+	335	335	--	--	L_2	2	0	--
novel_circ_0000741	chr10	32334091	32335324	-	1233	416	evm.model.scaffold40303.9;	exon:32334024-32334440,;	L_3	5	1	sp|O77512|GLYAL_BOVIN Glycine N-phenylacetyltransferase OS=Bos taurus PE=1 SV=2
novel_circ_0000742	chr10	32410693	32414349	+	3656	3656	--	--	S_1	3	0	--
novel_circ_0000743	chr10	32413475	32414349	+	874	874	--	--	L_1,L_2,L_3	5,5,5	0,0,0	--
novel_circ_0000744	chr10	32413475	32415802	+	2327	2327	--	--	L_2,L_3	3,9	0,0	--
novel_circ_0000745	chr10	32423549	32425726	+	2177	2177	--	--	L_1,S_2	3,3	0,0	--
novel_circ_0000746	chr10	32458811	32469832	+	11021	6972	evm.model.scaffold40303.13;	intron:32461128-32462417,intron:32463328-32464318,intron:32464363-32466427,intron:32460627-32461038,intron:32458863-32460535,intron:32466503-32467049,;	L_1,L_3	2,2	20,10	sp|Q13356|PPIL2_HUMAN Peptidyl-prolyl cis-trans isomerase-like 2 OS=Homo sapiens GN=PPIL2 PE=1 SV=1
novel_circ_0000747	chr10	32460535	32469832	+	9297	5300	evm.model.scaffold40303.13;	intron:32466503-32467049,intron:32460627-32461038,intron:32463328-32464318,intron:32464363-32466427,intron:32461128-32462417,;	L_3	4	9	sp|Q13356|PPIL2_HUMAN Peptidyl-prolyl cis-trans isomerase-like 2 OS=Homo sapiens GN=PPIL2 PE=1 SV=1
novel_circ_0000748	chr10	32655767	32658073	+	2306	2306	evm.model.scaffold40303.22;	exon:32655767-32658901,;	L_1,L_2,L_3,S_1,S_2,S_3	17,26,28,3,4,10	5.49856e+23	--
novel_circ_0000749	chr10	32657391	32657729	+	338	338	evm.model.scaffold40303.22;	exon:32655767-32658901,;	L_1	2	509	--
novel_circ_0000750	chr10	32701092	32701267	+	175	175	--	--	S_1	2	0	--
novel_circ_0000751	chr10	32701092	32702373	+	1281	1281	--	--	S_2	2	0	--
novel_circ_0000752	chr10	32708817	32708985	-	168	168	--	--	L_2	2	0	--
novel_circ_0000753	chr10	32710342	32724057	+	13715	9697	evm.model.scaffold40303.24;	intron:32715540-32719887,intron:32721391-32721884,intron:32710454-32712469,exon:32719887-32720047,intron:32715079-32715425,intron:32712600-32714936,;	S_3	2	27	sp|Q04336|YM54_YEAST Uncharacterized protein YMR196W OS=Saccharomyces cerevisiae (strain ATCC 204508 / S288c) GN=YMR196W PE=1 SV=1
novel_circ_0000754	chr10	32721884	32724057	+	2173	2173	--	--	L_2,L_3,S_1,S_2,S_3	2,4,3,4,3	0,3,1,0,0	--
novel_circ_0000755	chr10	32721884	32724064	+	2180	1914	evm.model.scaffold40303.24;	intron:32722013-32723927,;	L_3	2	3	sp|Q04336|YM54_YEAST Uncharacterized protein YMR196W OS=Saccharomyces cerevisiae (strain ATCC 204508 / S288c) GN=YMR196W PE=1 SV=1
novel_circ_0000756	chr10	32745209	32748189	-	2980	1015	evm.model.scaffold40303.25;	exon:32746129-32746327,intron:32745312-32746129,;	L_2,S_2	2,2	2,6	sp|Q5SSZ7|ZNRF3_MOUSE E3 ubiquitin-protein ligase ZNRF3 OS=Mus musculus GN=Znrf3 PE=1 SV=1
novel_circ_0000757	chr10	32824192	32824388	+	196	196	evm.model.scaffold6325.7;	exon:32824192-32824388,;	L_1,L_2,L_3,S_2	8,2,2,2	2,0,4,2	sp|P51869|CP4F4_RAT Cytochrome P450 4F4 OS=Rattus norvegicus GN=Cyp4f4 PE=2 SV=1
novel_circ_0000758	chr10	32824192	32826728	+	2536	2283	evm.model.scaffold6325.7;	intron:32825647-32826603,exon:32824192-32824388,intron:32824388-32825519,;	L_2,L_3	2,4	0,6	sp|P51869|CP4F4_RAT Cytochrome P450 4F4 OS=Rattus norvegicus GN=Cyp4f4 PE=2 SV=1
novel_circ_0000759	chr10	32852765	32854369	-	1604	1309	evm.model.scaffold6325.6.1;	intron:32852932-32854241,;	L_3	2	11	sp|Q6DFM1|SNF5_XENTR SWI/SNF-related matrix-associated actin-dependent regulator of chromatin subfamily B member 1 OS=Xenopus tropicalis GN=smarcb1 PE=2 SV=1
novel_circ_0000760	chr10	32854241	32855298	-	1057	794	evm.model.scaffold6325.6.1;	intron:32854369-32855163,;	L_3	2	15	sp|Q6DFM1|SNF5_XENTR SWI/SNF-related matrix-associated actin-dependent regulator of chromatin subfamily B member 1 OS=Xenopus tropicalis GN=smarcb1 PE=2 SV=1
novel_circ_0000761	chr10	32872990	32875211	+	2221	2221	evm.model.scaffold6325.5;	exon:32875035-32875302,intron:32873018-32875035,;	S_3	2	624	sp|Q9GP32|ALF_ECHMU Fructose-bisphosphate aldolase OS=Echinococcus multilocularis GN=FBPA PE=2 SV=1
novel_circ_0000762	chr10	32877894	32879548	+	1654	1654	evm.model.scaffold6325.5;	intron:32878069-32879367,exon:32877894-32878069,exon:32879367-32879567,;	S_3	2	1351	sp|Q9GP32|ALF_ECHMU Fructose-bisphosphate aldolase OS=Echinococcus multilocularis GN=FBPA PE=2 SV=1
novel_circ_0000763	chr10	32879400	32880372	+	972	972	evm.model.scaffold6325.5;	intron:32879567-32879872,exon:32879872-32880865,exon:32879367-32879567,;	L_1	2	25371	sp|Q9GP32|ALF_ECHMU Fructose-bisphosphate aldolase OS=Echinococcus multilocularis GN=FBPA PE=2 SV=1
novel_circ_0000764	chr10	32879962	32880320	-	358	358	--	--	L_1	2	0	--
novel_circ_0000765	chr10	32879966	32880258	-	292	292	--	--	L_1	2	0	--
novel_circ_0000766	chr10	33009650	33010787	-	1137	1137	--	--	S_2	2	0	--
novel_circ_0000767	chr10	33091339	33097425	-	6086	6086	--	--	L_1,L_2,L_3,S_1	3,2,8,2	0,0,0,0	--
novel_circ_0000768	chr10	33097120	33097425	-	305	305	--	--	L_1,L_2,S_1	2,3,2	0,0,0	--
novel_circ_0000769	chr10	33153239	33153497	+	258	258	--	--	S_1	2	0	--
novel_circ_0000770	chr10	33167755	33169374	-	1619	1242	evm.model.scaffold55829.1.1;	intron:33169059-33169250,intron:33167873-33168924,;	L_3,S_2	8,3	11,24	sp|Q5ZMH1|SEPT2_CHICK Septin-2 OS=Gallus gallus GN=SEPT2 PE=2 SV=1
novel_circ_0000771	chr10	33168924	33169374	-	450	191	evm.model.scaffold55829.1.1;	intron:33169059-33169250,;	L_3	2	2	sp|Q5ZMH1|SEPT2_CHICK Septin-2 OS=Gallus gallus GN=SEPT2 PE=2 SV=1
novel_circ_0000772	chr10	33456062	33460138	-	4076	1097	evm.model.scaffold167889.21;	intron:33456195-33457292,;	L_1,L_2,L_3	2,2,3	0,0,1	sp|Q7ZXA8|THO5B_XENLA THO complex subunit 5 homolog B OS=Xenopus laevis GN=thoc5-b PE=1 SV=1
novel_circ_0000773	chr10	33482716	33484026	-	1310	1310	--	--	S_3	2	0	--
novel_circ_0000774	chr10	33506773	33511303	+	4530	3262	evm.model.scaffold167889.18_evm.model.scaffold167889.19;	intron:33507170-33508030,intron:33508757-33511159,;	L_1	3	2	sp|Q1RM03|TCHP_DANRE Trichoplein keratin filament-binding protein OS=Danio rerio GN=tchp PE=2 SV=1
novel_circ_0000775	chr10	33600122	33600363	+	241	241	evm.model.scaffold167889.14;	exon:33600122-33600363,;	S_3	2	9	sp|Q9D3W4|GPN3_MOUSE GPN-loop GTPase 3 OS=Mus musculus GN=Gpn3 PE=2 SV=1
novel_circ_0000776	chr10	33732200	33733417	+	1217	278	evm.model.scaffold167889.8;	exon:33733182-33733460,;	L_2	2	3	sp|B5X0W9|ISOC1_SALSA Isochorismatase domain-containing protein 1 OS=Salmo salar GN=isoc1 PE=2 SV=1
novel_circ_0000777	chr10	34031371	34036872	-	5501	5501	--	--	L_1	2	0	--
novel_circ_0000778	chr10	34547202	34547522	-	320	320	--	--	L_3,S_1	4,2	0,0	--
novel_circ_0000779	chr10	34722413	34727229	-	4816	4479	evm.model.scaffold96329.1;	intron:34722537-34723029,intron:34725498-34726904,intron:34724890-34725445,exon:34723029-34723230,intron:34727008-34727289,intron:34723230-34724338,intron:34724381-34724817,;	S_1	2	33	sp|Q14CX7|NAA25_HUMAN N-alpha-acetyltransferase 25, NatB auxiliary subunit OS=Homo sapiens GN=NAA25 PE=1 SV=1
novel_circ_0000780	chr10	34731988	34732917	-	929	929	evm.model.scaffold96329.1;	intron:34732124-34734492,;	L_1,L_2,L_3,S_1,S_3	2,3,4,2,3	1,1,4,5,3	sp|Q14CX7|NAA25_HUMAN N-alpha-acetyltransferase 25, NatB auxiliary subunit OS=Homo sapiens GN=NAA25 PE=1 SV=1
novel_circ_0000781	chr10	34731988	34734626	-	2638	2368	evm.model.scaffold96329.1;	intron:34732124-34734492,;	L_1,L_3,S_1,S_2,S_3	3,7,11,3,2	7,6,18,14,8	sp|Q14CX7|NAA25_HUMAN N-alpha-acetyltransferase 25, NatB auxiliary subunit OS=Homo sapiens GN=NAA25 PE=1 SV=1
novel_circ_0000782	chr10	34732848	34736641	-	3793	3793	evm.model.scaffold96329.1;	intron:34734626-34736483,exon:34736483-34736641,intron:34732124-34734492,;	L_1,L_2	3,6	24,10	sp|Q14CX7|NAA25_HUMAN N-alpha-acetyltransferase 25, NatB auxiliary subunit OS=Homo sapiens GN=NAA25 PE=1 SV=1
novel_circ_0000783	chr10	34805239	34818522	+	13283	3582	evm.model.scaffold146487.12;evm.model.scaffold146487.13;	exon:34816330-34816651,intron:34815534-34816330,;intron:34805373-34807838,;	S_1	2	73	sp|P52846|ST1A1_MACFA Sulfotransferase 1A1 OS=Macaca fascicularis GN=SULT1A1 PE=2 SV=1;sp|P50226|ST1A2_HUMAN Sulfotransferase 1A2 OS=Homo sapiens GN=SULT1A2 PE=1 SV=2
novel_circ_0000784	chr10	35461905	35462140	-	235	235	--	--	S_1	2	0	--
novel_circ_0000785	chr10	35603118	35604808	+	1690	1599	evm.model.scaffold167689.13;	intron:35603372-35604717,exon:35603118-35603372,;	L_2,S_2	2,2	2,10	sp|Q68EQ9|VMP1_XENTR Vacuole membrane protein 1 OS=Xenopus tropicalis GN=vmp1 PE=2 SV=1
novel_circ_0000786	chr10	35781236	35781497	-	261	261	--	--	L_3,S_2	2,2	15,0	--
novel_circ_0000787	chr10	36469526	36469794	-	268	268	evm.model.scaffold91553.3;	exon:36469526-36469794,;	L_1,L_2,L_3,S_1,S_3	11,3,12,8,2	63,96,44,106,90	sp|Q6DDL7|UN93A_XENLA Protein unc-93 homolog A OS=Xenopus laevis GN=unc93a PE=2 SV=1
novel_circ_0000788	chr10	36534918	36536425	-	1507	1507	evm.model.scaffold91553.3;	exon:36534918-36536425,;	L_2,L_3	11,4	1161592	sp|Q6DDL7|UN93A_XENLA Protein unc-93 homolog A OS=Xenopus laevis GN=unc93a PE=2 SV=1
novel_circ_0000789	chr10	36553786	36554499	-	713	713	--	--	L_3	4	0	--
novel_circ_0000790	chr10	36815634	36823007	-	7373	7224	evm.model.scaffold19015.3;	intron:36815689-36822913,;	L_1	2	116	sp|Q90577|SRCA_CHICK Sarcalumenin OS=Gallus gallus GN=SRL PE=2 SV=1
novel_circ_0000791	chr10	36836183	36836350	-	167	167	evm.model.scaffold19015.3;	intron:36823007-36856560,;	S_3	3	3	sp|Q90577|SRCA_CHICK Sarcalumenin OS=Gallus gallus GN=SRL PE=2 SV=1
novel_circ_0000792	chr10	36836193	36836360	-	167	167	--	--	S_3	3	0	--
novel_circ_0000793	chr10	36936966	36937782	-	816	816	--	--	S_2	2	0	--
novel_circ_0000794	chr10	36937965	36939712	+	1747	1747	--	--	S_1	2	0	--
novel_circ_0000795	chr10	36986341	36992621	+	6280	5437	evm.model.scaffold19015.8;	intron:36986870-36989517,intron:36990254-36992523,intron:36989563-36989781,intron:36986472-36986775,;	L_1	4	21	sp|Q9JLQ2|GIT2_MOUSE ARF GTPase-activating protein GIT2 OS=Mus musculus GN=Git2 PE=1 SV=2
novel_circ_0000796	chr10	37034187	37037534	-	3347	3020	evm.model.scaffold79123.2;	intron:37034350-37037370,;	L_2	2	2	sp|O75140|DEPD5_HUMAN DEP domain-containing protein 5 OS=Homo sapiens GN=DEPDC5 PE=1 SV=2
novel_circ_0000797	chr10	37425183	37428921	+	3738	626	evm.model.scaffold79123.13;	exon:37428631-37429257,;	L_3	2	8	sp|Q5ZLA6|MYO1C_CHICK Unconventional myosin-Ic OS=Gallus gallus GN=MYO1C PE=2 SV=1
novel_circ_0000798	chr10	37638938	37640814	-	1876	760	evm.model.scaffold79123.27;	intron:37639059-37639819,;	S_1	3	2	sp|Q8CI78|RMND1_MOUSE Required for meiotic nuclear division protein 1 homolog OS=Mus musculus GN=Rmnd1 PE=2 SV=1
novel_circ_0000799	chr10	37691236	37692397	+	1161	1020	evm.model.scaffold79123.31;	intron:37691377-37692210,exon:37692210-37692397,;	L_1,L_2,L_3,S_1,S_2,S_3	20,25,14,19,37,29	15,10,3,24,19,15	sp|Q6AY62|NEUFC_RAT Neuferricin OS=Rattus norvegicus GN=Cyb5d2 PE=2 SV=1
novel_circ_0000800	chr10	37900969	37909053	+	8084	7375	evm.model.scaffold114171.1;	exon:37904722-37904965,intron:37904965-37906680,exon:37908858-37909026,intron:37906763-37907735,intron:37907860-37908491,intron:37901076-37904722,;	L_2	3	51	sp|Q96J94|PIWL1_HUMAN Piwi-like protein 1 OS=Homo sapiens GN=PIWIL1 PE=1 SV=1
novel_circ_0000801	chr10	37907735	37909053	+	1318	799	evm.model.scaffold114171.1;	exon:37908858-37909026,intron:37907860-37908491,;	L_1,L_3,S_2,S_3	2,3,2,2	30,18,23,14	sp|Q96J94|PIWL1_HUMAN Piwi-like protein 1 OS=Homo sapiens GN=PIWIL1 PE=1 SV=1
novel_circ_0000802	chr10	37910317	37914340	+	4023	3278	evm.model.scaffold114171.1;	intron:37910819-37911788,intron:37912715-37913316,exon:37913316-37913468,intron:37913468-37914215,intron:37911906-37912527,exon:37912527-37912715,;	L_2,S_2	2,2	40,69	sp|Q96J94|PIWL1_HUMAN Piwi-like protein 1 OS=Homo sapiens GN=PIWIL1 PE=1 SV=1
novel_circ_0000803	chr10	37911788	37912715	+	927	809	evm.model.scaffold114171.1;	exon:37912527-37912715,intron:37911906-37912527,;	L_2,S_1,S_3	6,2,2	33,65,49	sp|Q96J94|PIWL1_HUMAN Piwi-like protein 1 OS=Homo sapiens GN=PIWIL1 PE=1 SV=1
novel_circ_0000804	chr10	37911788	37913468	+	1680	1562	evm.model.scaffold114171.1;	exon:37913316-37913468,intron:37911906-37912527,exon:37912527-37912715,intron:37912715-37913316,;	L_1	2	73	sp|Q96J94|PIWL1_HUMAN Piwi-like protein 1 OS=Homo sapiens GN=PIWIL1 PE=1 SV=1
novel_circ_0000805	chr10	37919060	37920513	+	1453	1327	evm.model.scaffold114171.1;	intron:37919217-37920387,exon:37919060-37919217,;	L_2	2	5	sp|Q96J94|PIWL1_HUMAN Piwi-like protein 1 OS=Homo sapiens GN=PIWIL1 PE=1 SV=1
novel_circ_0000806	chr10	37919060	37921653	+	2593	2319	evm.model.scaffold114171.1;	intron:37919217-37920387,exon:37919060-37919217,intron:37920513-37921505,;	L_1,L_2,L_3,S_3	6,3,18,2	17,5,20,14	sp|Q96J94|PIWL1_HUMAN Piwi-like protein 1 OS=Homo sapiens GN=PIWIL1 PE=1 SV=1
novel_circ_0000807	chr10	37921512	37922734	-	1222	1222	--	--	S_1	2	0	--
novel_circ_0000808	chr10	38123959	38124185	+	226	226	--	--	L_1	2	0	--
novel_circ_0000809	chr10	3880518	3880714	-	196	196	--	--	L_1,L_3	7,5	0,0	--
novel_circ_0000810	chr10	3880542	3880738	-	196	196	--	--	L_1,L_2,L_3	7,6,5	0,0,0	--
novel_circ_0000811	chr10	38973731	38978436	-	4705	2436	evm.model.scaffold174911.17;	exon:38978252-38978436,intron:38976000-38978252,;	L_2	2	6	sp|P42356|PI4KA_HUMAN Phosphatidylinositol 4-kinase alpha OS=Homo sapiens GN=PI4KA PE=1 SV=3
novel_circ_0000812	chr10	3918359	3933506	-	15147	15054	evm.model.scaffold90803.28_evm.model.scaffold90803.27;	exon:3933149-3933506,intron:3918452-3933149,;	S_1	2	197	sp|P43125|RDGB_DROME Protein retinal degeneration B OS=Drosophila melanogaster GN=rdgB PE=1 SV=2
novel_circ_0000813	chr10	39190712	39202894	-	12182	8779	evm.model.scaffold4383.22;evm.model.scaffold4383.21;	intron:39192112-39200456,;exon:39202459-39202894,;	S_1	2	14	sp|Q640C5|DOPDB_XENLA D-dopachrome decarboxylase-B OS=Xenopus laevis GN=ddt-b PE=3 SV=1;sp|P80254|DOPD_RAT D-dopachrome decarboxylase OS=Rattus norvegicus GN=Ddt PE=1 SV=3
novel_circ_0000814	chr10	3934410	3939639	-	5229	5229	evm.model.scaffold90803.28_evm.model.scaffold90803.27;	exon:3939435-3939639,intron:3934659-3939435,exon:3934410-3934659,;	L_3	2	17	sp|P43125|RDGB_DROME Protein retinal degeneration B OS=Drosophila melanogaster GN=rdgB PE=1 SV=2
novel_circ_0000815	chr10	39378100	39385243	-	7143	4262	evm.model.scaffold4383.12;	intron:39384241-39385095,intron:39378223-39380363,intron:39380457-39381506,exon:39381506-39381725,;	L_1,L_3,S_1	3,6,3	3,2,6	sp|Q54B10|REDA_DICDI NADPH oxidoreductase A OS=Dictyostelium discoideum GN=redA PE=2 SV=1
novel_circ_0000816	chr10	39457536	39457810	-	274	274	--	--	S_1	2	0	--
novel_circ_0000817	chr10	39500294	39505080	-	4786	4585	evm.model.scaffold4383.6;	intron:39500427-39505012,;	S_2	2	36	sp|Q5R8V1|CASP_PONAB Protein CASP OS=Pongo abelii GN=CUTL1 PE=2 SV=1
novel_circ_0000818	chr10	39526416	39527841	-	1425	1425	--	--	L_1,L_2,L_3,S_1,S_2	13,6,3,2,4	0,0,0,0,0	--
novel_circ_0000819	chr10	39526416	39538458	-	12042	10506	evm.model.scaffold4383.6;	intron:39527841-39538347,;	L_1,L_2,L_3,S_1,S_2	2,2,2,7,2	11,13,4,37,22	sp|Q5R8V1|CASP_PONAB Protein CASP OS=Pongo abelii GN=CUTL1 PE=2 SV=1
novel_circ_0000820	chr10	39701725	39703971	+	2246	1838	evm.model.scaffold152431.3;	intron:39701826-39703664,;	S_3	2	4	sp|Q16RX1|MED21_AEDAE Mediator of RNA polymerase II transcription subunit 21 OS=Aedes aegypti GN=MED21 PE=3 SV=1
novel_circ_0000821	chr10	3971964	3972163	-	199	199	evm.model.scaffold90803.28_evm.model.scaffold90803.27;	exon:3971964-3972163,;	L_1	2	13	sp|P43125|RDGB_DROME Protein retinal degeneration B OS=Drosophila melanogaster GN=rdgB PE=1 SV=2
novel_circ_0000822	chr10	39748105	39749123	-	1018	1018	--	--	L_1	2	0	--
novel_circ_0000823	chr10	39826713	39826929	-	216	216	evm.model.scaffold152431.5;	exon:39826713-39826929,;	L_1,L_2,L_3,S_2	3,10,10,4	89,36,74,78	sp|Q8IVN8|SBSPO_HUMAN Somatomedin-B and thrombospondin type-1 domain-containing protein OS=Homo sapiens GN=SBSPON PE=1 SV=2
novel_circ_0000824	chr10	4055854	4056766	-	912	912	evm.model.scaffold90803.30;	intron:4054473-4056270,;	S_2	2	51	--
novel_circ_0000825	chr10	4055867	4056779	+	912	912	--	--	S_2	2	0	--
novel_circ_0000826	chr10	41067672	41069316	-	1644	1644	--	--	L_1,L_3,S_1	7,4,2	0,0,0	--
novel_circ_0000827	chr10	41086843	41091652	-	4809	4809	evm.model.scaffold62407.1;	exon:41091187-41092189,intron:41087296-41091187,exon:41086404-41087296,;	S_3	2	208	sp|Q05481|ZNF91_HUMAN Zinc finger protein 91 OS=Homo sapiens GN=ZNF91 PE=2 SV=2
novel_circ_0000828	chr10	41086849	41091658	+	4809	4809	--	--	S_3	2	0	--
novel_circ_0000829	chr10	41086933	41091742	+	4809	4809	--	--	S_3	2	0	--
novel_circ_0000830	chr10	41250392	41254920	-	4528	4528	evm.model.scaffold174897.1;	exon:41254757-41254920,intron:41250553-41254757,exon:41250392-41250553,;	L_3,S_1	2,2	17,73	--
novel_circ_0000831	chr10	41250392	41267232	-	16840	16518	evm.model.scaffold174897.1;	intron:41258285-41267134,intron:41250553-41254757,intron:41254920-41258224,exon:41250392-41250553,;	S_2	5	552	--
novel_circ_0000832	chr10	41465203	41468140	+	2937	2937	--	--	S_3	2	0	--
novel_circ_0000833	chr10	41928611	41928817	-	206	206	evm.model.scaffold72867.7;	exon:41928611-41928817,;	L_1,L_2,L_3,S_3	2,10,2,4	6,4,7,4	sp|O60094|DPO5_SCHPO DNA polymerase V OS=Schizosaccharomyces pombe (strain 972 / ATCC 24843) GN=pol5 PE=1 SV=2
novel_circ_0000834	chr10	41953105	41957307	+	4202	4153	evm.model.scaffold72867.8;	intron:41953280-41957258,exon:41953105-41953280,;	L_1,L_2,L_3,S_3	5,2,3,2	23,17,7,20	sp|Q5XI72|IF4H_RAT Eukaryotic translation initiation factor 4H OS=Rattus norvegicus GN=Eif4h PE=1 SV=1
novel_circ_0000835	chr10	41953105	41958890	+	5785	5671	evm.model.scaffold72867.8;	intron:41957307-41958825,exon:41953105-41953280,intron:41953280-41957258,;	L_1,L_3,S_1	5,4,2	30,9,14	sp|Q5XI72|IF4H_RAT Eukaryotic translation initiation factor 4H OS=Rattus norvegicus GN=Eif4h PE=1 SV=1
novel_circ_0000836	chr10	42214756	42215672	-	916	824	evm.model.scaffold135011.6;	exon:42215209-42215672,intron:42214848-42215209,;	L_1	6	428	sp|Q7ZYR8|RSRC2_XENLA Arginine/serine-rich coiled-coil protein 2 OS=Xenopus laevis GN=rsrc2 PE=2 SV=1
novel_circ_0000837	chr10	42284497	42285617	+	1120	1120	evm.model.scaffold135011.3;	exon:42284497-42285617,;	L_1,L_2,L_3,S_1,S_2,S_3	48,18,48,4,6,3	2.96145e+17	sp|Q5ZJI0|TPST2_CHICK Protein-tyrosine sulfotransferase 2 OS=Gallus gallus GN=TPST2 PE=2 SV=1
novel_circ_0000838	chr10	43427573	43433865	+	6292	6292	evm.model.scaffold11605.10;	intron:43409629-43440611,;	S_1	2	17	sp|Q91VA6|PDIP2_MOUSE Polymerase delta-interacting protein 2 OS=Mus musculus GN=Poldip2 PE=2 SV=1
novel_circ_0000839	chr10	43487429	43487664	-	235	235	--	--	L_2	2	0	--
novel_circ_0000840	chr10	43635714	43641123	+	5409	3934	evm.model.scaffold11605.7;	intron:43635799-43636601,intron:43636674-43637527,intron:43639600-43640326,exon:43638681-43638867,exon:43640326-43640710,intron:43637592-43638123,intron:43638229-43638681,;	S_1	2	121	sp|Q9DA08|SGF29_MOUSE SAGA-associated factor 29 homolog OS=Mus musculus GN=Ccdc101 PE=2 SV=1
novel_circ_0000841	chr10	43875920	43886605	-	10685	10040	evm.model.scaffold60387.3;	intron:43876119-43877481,exon:43875473-43876119,intron:43879262-43881917,exon:43886431-43886605,exon:43877481-43877639,intron:43878489-43879169,intron:43882066-43886431,;	S_2	2	22	sp|Q9ULX7|CAH14_HUMAN Carbonic anhydrase 14 OS=Homo sapiens GN=CA14 PE=1 SV=1
novel_circ_0000842	chr10	43928063	43932800	+	4737	2325	evm.model.scaffold60387.4;	intron:43928174-43930499,;	L_1	3	1	sp|Q9CXS4|CENPV_MOUSE Centromere protein V OS=Mus musculus GN=Cenpv PE=2 SV=2
novel_circ_0000843	chr10	44120695	44120981	-	286	286	evm.model.scaffold60387.16;	exon:44120695-44120981,;	L_1,L_2,L_3,S_1,S_2,S_3	3,11,6,6,2,10	1.73115e+17	sp|Q8N3T6|T132C_HUMAN Transmembrane protein 132C OS=Homo sapiens GN=TMEM132C PE=2 SV=3
novel_circ_0000844	chr10	44234170	44235615	+	1445	1445	--	--	S_1,S_2,S_3	2,2,3	0,0,0	--
novel_circ_0000845	chr10	44312765	44316841	-	4076	2799	evm.model.scaffold60387.21;	intron:44313993-44316792,;	L_2	2	2	sp|Q5XJS5|THOC6_DANRE THO complex subunit 6 homolog OS=Danio rerio GN=thoc6 PE=2 SV=1
novel_circ_0000846	chr10	44443728	44444955	-	1227	277	evm.model.scaffold123407.62;	exon:44443728-44444005,;	L_1,L_2,S_2	2,4,3	0,2,1	sp|Q18120|TWK18_CAEEL TWiK family of potassium channels protein 18 OS=Caenorhabditis elegans GN=twk-18 PE=1 SV=2
novel_circ_0000847	chr10	44755697	44756342	-	645	645	--	--	L_3	2	0	--
novel_circ_0000848	chr10	44776733	44776955	+	222	222	--	--	S_1	4	0	--
novel_circ_0000849	chr10	44776770	44776992	+	222	222	evm.model.scaffold123407.51.1;	intron:44774745-44782222,;	S_1	4	2	sp|Q6VAB6|KSR2_HUMAN Kinase suppressor of Ras 2 OS=Homo sapiens GN=KSR2 PE=1 SV=2
novel_circ_0000850	chr10	44865827	44869881	-	4054	1879	evm.model.scaffold123407.47;	intron:44867893-44869772,;	S_3	2	31	sp|Q16932|STX_APLCA Syntaxin OS=Aplysia californica PE=2 SV=1
novel_circ_0000851	chr10	44968426	44968729	+	303	303	evm.model.scaffold123407.45;	intron:44968380-44970073,;	L_1	2	3	sp|P52301|RAN_XENLA GTP-binding nuclear protein Ran OS=Xenopus laevis GN=ran PE=1 SV=2
novel_circ_0000852	chr10	44990371	44992638	-	2267	2163	evm.model.scaffold123407.44;	intron:44990475-44992482,exon:44992482-44992638,;	L_1	2	2	sp|Q5BQN8|CENPJ_PANTR Centromere protein J OS=Pan troglodytes GN=CENPJ PE=2 SV=1
novel_circ_0000853	chr10	44992482	44993271	-	789	156	evm.model.scaffold123407.44;	exon:44992482-44992638,;	L_1	2	1	sp|Q5BQN8|CENPJ_PANTR Centromere protein J OS=Pan troglodytes GN=CENPJ PE=2 SV=1
novel_circ_0000854	chr10	45001492	45001735	-	243	243	evm.model.scaffold123407.44;	exon:45001445-45002294,;	S_2	2	10	sp|Q5BQN8|CENPJ_PANTR Centromere protein J OS=Pan troglodytes GN=CENPJ PE=2 SV=1
novel_circ_0000855	chr10	45003297	45006843	-	3546	2939	evm.model.scaffold123407.44;	intron:45003446-45005629,intron:45005833-45006589,;	L_2,S_1,S_3	3,2,2	2,3,2	sp|Q5BQN8|CENPJ_PANTR Centromere protein J OS=Pan troglodytes GN=CENPJ PE=2 SV=1
novel_circ_0000856	chr10	45122531	45122683	-	152	152	--	--	S_3	2	0	--
novel_circ_0000857	chr10	45122607	45122759	-	152	152	--	--	S_2	3	0	--
novel_circ_0000858	chr10	45255690	45256337	+	647	514	evm.model.scaffold123407.32;	exon:45256168-45256337,intron:45255823-45256168,;	S_2,S_3	2,3	15,18	sp|Q8VI36|PAXI_MOUSE Paxillin OS=Mus musculus GN=Pxn PE=1 SV=1
novel_circ_0000859	chr10	45481011	45481304	+	293	293	evm.model.scaffold123407.18;	exon:45481011-45481423,;	L_1,L_3,S_1	14,8,10	44,29,29	sp|Q9CQF8|RT63_MOUSE Ribosomal protein 63, mitochondrial OS=Mus musculus GN=Mrpl57 PE=3 SV=1
novel_circ_0000860	chr10	45534080	45539062	+	4982	4982	evm.model.scaffold123407.15;	intron:45534329-45538857,exon:45534080-45534329,exon:45538857-45539062,;	L_1,L_2,L_3,S_1,S_2,S_3	17,12,18,7,14,5	66,62,81,56,39,52	sp|Q503L9|NXN_DANRE Nucleoredoxin OS=Danio rerio GN=nxn PE=2 SV=1
novel_circ_0000861	chr10	45538857	45539062	+	205	205	evm.model.scaffold123407.15;	exon:45538857-45539062,;	L_1,L_2,L_3	4,6,8	20,19,24	sp|Q503L9|NXN_DANRE Nucleoredoxin OS=Danio rerio GN=nxn PE=2 SV=1
novel_circ_0000862	chr10	45538857	45549590	+	10733	10443	evm.model.scaffold123407.15;	intron:45539062-45545955,exon:45538857-45539062,intron:45548728-45549480,intron:45546044-45548637,;	L_1	3	49	sp|Q503L9|NXN_DANRE Nucleoredoxin OS=Danio rerio GN=nxn PE=2 SV=1
novel_circ_0000863	chr10	4568819	4569583	+	764	555	evm.model.scaffold86385.19;	intron:4568954-4569509,;	L_1,L_2,L_3,S_2	3,2,2,3	2,0,2,1	sp|Q96RR1|PEO1_HUMAN Twinkle protein, mitochondrial OS=Homo sapiens GN=PEO1 PE=1 SV=1
novel_circ_0000864	chr10	4569509	4571003	+	1494	186	evm.model.scaffold86385.19;	exon:4570817-4571003,;	L_3	3	2	sp|Q96RR1|PEO1_HUMAN Twinkle protein, mitochondrial OS=Homo sapiens GN=PEO1 PE=1 SV=1
novel_circ_0000865	chr10	4575100	4577379	+	2279	2279	--	--	L_2	11	0	--
novel_circ_0000866	chr10	4575100	4580229	+	5129	5129	--	--	L_1,L_3	41,26	0,0	--
novel_circ_0000867	chr10	4577067	4578426	-	1359	1359	--	--	S_1	3	0	--
novel_circ_0000868	chr10	4577067	4581280	-	4213	4213	--	--	L_2,S_1,S_3	3,2,2	0,0,0	--
novel_circ_0000869	chr10	4577084	4578443	-	1359	1359	--	--	S_1	2	0	--
novel_circ_0000870	chr10	4577261	4580105	-	2844	2844	--	--	L_2	7	0	--
novel_circ_0000871	chr10	45806537	45808438	+	1901	1776	evm.model.scaffold79857.2;	exon:45806537-45806761,intron:45806761-45808313,;	L_2,L_3,S_2	2,3,3	6,7,9	sp|Q96J94|PIWL1_HUMAN Piwi-like protein 1 OS=Homo sapiens GN=PIWIL1 PE=1 SV=1
novel_circ_0000872	chr10	45929464	45930399	+	935	935	--	--	L_1,L_3	2,2	0,0	--
novel_circ_0000873	chr10	4636618	4637783	-	1165	1165	--	--	L_1	2	0	--
novel_circ_0000874	chr10	46376615	46378009	+	1394	241	evm.model.scaffold65349.5_evm.model.scaffold65349.3;	exon:46377768-46378009,;	L_2,L_3	3,2	3,4	sp|Q7TNF8|RIMB1_MOUSE Peripheral-type benzodiazepine receptor-associated protein 1 OS=Mus musculus GN=Bzrap1 PE=2 SV=2
novel_circ_0000875	chr10	46399774	46400819	+	1045	804	evm.model.scaffold65349.5_evm.model.scaffold65349.3;	intron:46399853-46400657,;	S_2	2	2	sp|Q7TNF8|RIMB1_MOUSE Peripheral-type benzodiazepine receptor-associated protein 1 OS=Mus musculus GN=Bzrap1 PE=2 SV=2
novel_circ_0000876	chr10	46429755	46429913	-	158	158	--	--	S_1	4	0	--
novel_circ_0000877	chr10	46539388	46540604	+	1216	1216	--	--	L_3	2	0	--
novel_circ_0000878	chr10	46550513	46551047	-	534	534	--	--	S_1	2	0	--
novel_circ_0000879	chr10	4664910	4666152	-	1242	1242	--	--	L_1,L_3	2,8	2,0	--
novel_circ_0000880	chr10	4666812	4667007	-	195	195	evm.model.scaffold86385.11;	intron:4666152-4671895,;	L_3,S_1	2,2	0,1	sp|Q08CZ0|UBE3B_XENTR Ubiquitin-protein ligase E3B OS=Xenopus tropicalis GN=ube3b PE=2 SV=1
novel_circ_0000881	chr10	4670784	4673664	+	2880	2880	--	--	L_2	6	0	--
novel_circ_0000882	chr10	46732138	46734306	+	2168	2021	evm.model.scaffold65349.14;	intron:46731060-46733081,;	L_2	2	1	sp|Q92614|MY18A_HUMAN Unconventional myosin-XVIIIa OS=Homo sapiens GN=MYO18A PE=1 SV=3
novel_circ_0000883	chr10	46736042	46737346	+	1304	1304	--	--	L_1,L_2	2,4	5,0	--
novel_circ_0000884	chr10	4681766	4684296	-	2530	2530	--	--	L_1,L_2,S_1,S_3	4,3,4,4	0,0,1,0	--
novel_circ_0000885	chr10	47099610	47099819	-	209	209	evm.model.scaffold135399.10;	exon:47099610-47099819,;	L_3	4	1	sp|Q04499|PROD_DROME Proline dehydrogenase 1, mitochondrial OS=Drosophila melanogaster GN=slgA PE=1 SV=2
novel_circ_0000886	chr10	47233253	47233430	+	177	177	--	--	L_1,S_2	2,3	0,0	--
novel_circ_0000887	chr10	47233253	47233607	+	354	354	--	--	S_1	2	0	--
novel_circ_0000888	chr10	47316851	47325374	-	8523	5663	evm.model.scaffold86641.7;	intron:47323300-47325296,intron:47319498-47320906,intron:47316922-47319181,;	L_1	2	8	sp|Q91W34|RUS1_MOUSE RUS1 family protein C16orf58 homolog OS=Mus musculus PE=2 SV=1
novel_circ_0000889	chr10	47319181	47319498	-	317	317	--	--	L_1,L_2,S_2	2,2,3	0,0,0	--
novel_circ_0000890	chr10	47319181	47325374	-	6193	4899	evm.model.scaffold86641.7;	intron:47320939-47322434,intron:47319498-47320906,intron:47323300-47325296,;	S_3	2	12	sp|Q91W34|RUS1_MOUSE RUS1 family protein C16orf58 homolog OS=Mus musculus PE=2 SV=1
novel_circ_0000891	chr10	4746609	4759915	+	13306	13306	--	--	L_1	2	0	--
novel_circ_0000892	chr10	47575469	47576731	-	1262	1262	evm.model.scaffold21483.8;	intron:47567339-47598900,;	L_2	2	20	sp|Q5QNQ6|OSBP2_MOUSE Oxysterol-binding protein 2 OS=Mus musculus GN=Osbp2 PE=2 SV=1
novel_circ_0000893	chr10	47632039	47633555	-	1516	1094	evm.model.scaffold21483.11.1;	exon:47633321-47633555,intron:47632122-47632982,;	L_3	4	8	sp|O75376|NCOR1_HUMAN Nuclear receptor corepressor 1 OS=Homo sapiens GN=NCOR1 PE=1 SV=2
novel_circ_0000894	chr10	47691714	47698536	-	6822	6822	evm.model.scaffold21483.11.1;	exon:47691714-47691922,intron:47691922-47725491,;	L_1,L_2	2,6	20,20	sp|O75376|NCOR1_HUMAN Nuclear receptor corepressor 1 OS=Homo sapiens GN=NCOR1 PE=1 SV=2
novel_circ_0000895	chr10	4773971	4778209	-	4238	4238	--	--	S_1	2	0	--
novel_circ_0000896	chr10	47748977	47749730	+	753	753	evm.model.scaffold176409.1;	exon:47748584-47749730,;	L_1,L_2,L_3,S_1,S_2,S_3	112,73,182,66,15,34	1.02196e+19	sp|P15388|KCNC1_MOUSE Potassium voltage-gated channel subfamily C member 1 OS=Mus musculus GN=Kcnc1 PE=2 SV=1
novel_circ_0000897	chr10	47768562	47770409	+	1847	1847	evm.model.scaffold176409.1;	exon:47768562-47770668,;	S_3	2	1009	sp|P15388|KCNC1_MOUSE Potassium voltage-gated channel subfamily C member 1 OS=Mus musculus GN=Kcnc1 PE=2 SV=1
novel_circ_0000898	chr10	47768562	47770456	+	1894	1894	evm.model.scaffold176409.1;	exon:47768562-47770668,;	S_2	2	1180	sp|P15388|KCNC1_MOUSE Potassium voltage-gated channel subfamily C member 1 OS=Mus musculus GN=Kcnc1 PE=2 SV=1
novel_circ_0000899	chr10	47795575	47798628	+	3053	3053	--	--	L_3	2	0	--
novel_circ_0000900	chr10	47876891	47879386	+	2495	2495	evm.model.scaffold176409.12;	exon:47879208-47879386,intron:47877071-47879208,exon:47876867-47877071,;	L_1,L_3	4,2	3,7	sp|O00170|AIP_HUMAN AH receptor-interacting protein OS=Homo sapiens GN=AIP PE=1 SV=2
novel_circ_0000901	chr10	4800725	4801699	+	974	697	evm.model.scaffold86385.4;	intron:4800871-4801568,;	L_2,S_2	2,4	0,2	sp|Q64459|CP3AB_MOUSE Cytochrome P450 3A11 OS=Mus musculus GN=Cyp3a11 PE=1 SV=1
novel_circ_0000902	chr10	4813375	4814791	-	1416	1304	evm.model.scaffold86385.3;	intron:4813533-4814679,exon:4813375-4813533,;	S_3	2	13	sp|Q9JMA7|CP341_MOUSE Cytochrome P450 3A41 OS=Mus musculus GN=Cyp3a41a PE=2 SV=2
novel_circ_0000903	chr10	4814679	4822811	-	8132	2714	evm.model.scaffold86385.1;	intron:4820004-4822718,;	L_1	8	1	sp|P33268|CP3A8_MACFA Cytochrome P450 3A8 OS=Macaca fascicularis GN=CYP3A8 PE=1 SV=1
novel_circ_0000904	chr10	48159466	48163833	+	4367	4176	evm.model.scaffold138193.6;	exon:48159466-48159699,exon:48161807-48162261,intron:48162261-48163642,intron:48159699-48161807,;	L_1	2	29	sp|Q99550|MPP9_HUMAN M-phase phosphoprotein 9 OS=Homo sapiens GN=MPHOSPH9 PE=1 SV=4
novel_circ_0000905	chr10	48161807	48163833	+	2026	1835	evm.model.scaffold138193.6;	intron:48162261-48163642,exon:48161807-48162261,;	L_2,S_1	2,2	18,46	sp|Q99550|MPP9_HUMAN M-phase phosphoprotein 9 OS=Homo sapiens GN=MPHOSPH9 PE=1 SV=4
novel_circ_0000906	chr10	4820878	4822811	-	1933	1933	evm.model.scaffold86385.1;	intron:4820004-4822718,;	L_1	4	1	sp|P33268|CP3A8_MACFA Cytochrome P450 3A8 OS=Macaca fascicularis GN=CYP3A8 PE=1 SV=1
novel_circ_0000907	chr10	48415698	48434028	+	18330	18330	evm.model.scaffold164623.1;	intron:48432681-48433478,exon:48433478-48434293,intron:48415874-48432597,;	S_2	2	38	sp|Q86GC8|ACES_CULPI Acetylcholinesterase OS=Culex pipiens GN=ACHE1 PE=2 SV=2
novel_circ_0000908	chr10	48415881	48434211	-	18330	18330	--	--	L_2,S_1,S_2,S_3	8,10,3,6	0,0,0,0	--
novel_circ_0000909	chr10	48419219	48435568	+	16349	16349	evm.model.scaffold164623.1;	intron:48434293-48435464,intron:48415874-48432597,exon:48433478-48434293,;	L_1,L_2,L_3,S_2,S_3	5,3,3,3,3	98,60,103,56,46	sp|Q86GC8|ACES_CULPI Acetylcholinesterase OS=Culex pipiens GN=ACHE1 PE=2 SV=2
novel_circ_0000910	chr10	48494905	48496505	+	1600	1410	evm.model.scaffold123079.2;	intron:48495001-48495374,intron:48495468-48496292,exon:48496292-48496505,;	S_2	2	9	sp|O14578|CTRO_HUMAN Citron Rho-interacting kinase OS=Homo sapiens GN=CIT PE=1 SV=2
novel_circ_0000911	chr10	48967508	48971526	+	4018	4018	evm.model.scaffold109263.52;	intron:48967613-48973205,;	S_3	2	1478	sp|Q9VVE5|MSIR6_DROME RNA-binding protein Musashi homolog Rbp6 OS=Drosophila melanogaster GN=Rbp6 PE=2 SV=3
novel_circ_0000912	chr10	48967508	48973409	+	5901	5796	evm.model.scaffold109263.52;	intron:48967613-48973205,exon:48973205-48973409,;	L_1	2	1149	sp|Q9VVE5|MSIR6_DROME RNA-binding protein Musashi homolog Rbp6 OS=Drosophila melanogaster GN=Rbp6 PE=2 SV=3
novel_circ_0000913	chr10	49107631	49108064	-	433	433	evm.model.scaffold109263.49;	exon:49107631-49108064,;	L_3	2	21	sp|Q8JZP9|GA2L1_MOUSE GAS2-like protein 1 OS=Mus musculus GN=Gas2l1 PE=2 SV=1
novel_circ_0000914	chr10	49262183	49263307	+	1124	1030	evm.model.scaffold109263.48;	exon:49263134-49263307,intron:49262277-49263134,;	L_1,S_1,S_3	5,10,8	8,8,6	sp|P53668|LIMK1_MOUSE LIM domain kinase 1 OS=Mus musculus GN=Limk1 PE=1 SV=1
novel_circ_0000915	chr10	49460651	49464437	-	3786	3637	evm.model.scaffold109263.42;	exon:49464279-49464437,intron:49460800-49464279,;	S_3	2	34	sp|P27465|PISD_CRIGR Phosphatidylserine decarboxylase proenzyme OS=Cricetulus griseus GN=PISD PE=1 SV=2
novel_circ_0000916	chr10	49582719	49583698	+	979	979	evm.model.scaffold109263.34;	exon:49582719-49583698,;	L_1,L_2,L_3,S_1,S_2,S_3	6,30,16,2,9,5	3.3022e+17	--
novel_circ_0000917	chr10	49619716	49622719	+	3003	3003	evm.model.scaffold109263.34;	exon:49619716-49622719,;	L_1,L_2,L_3,S_1,S_2,S_3	21,31,35,7,10,7	2.15717e+23	--
novel_circ_0000918	chr10	49651207	49652208	+	1001	1001	--	--	L_1	2	0	--
novel_circ_0000919	chr10	49656681	49658200	-	1519	781	evm.model.scaffold109263.32;	exon:49656681-49657462,;	L_3	2	109	sp|Q5SPL2|PHF12_MOUSE PHD finger protein 12 OS=Mus musculus GN=Phf12 PE=1 SV=1
novel_circ_0000920	chr10	49672919	49675745	-	2826	2533	evm.model.scaffold109263.31;	intron:49674820-49675655,intron:49673059-49674757,;	L_1,L_2,L_3,S_2,S_3	2,6,2,17,3	1,1,2,5,4	--
novel_circ_0000921	chr10	49698779	49700213	+	1434	1321	evm.model.scaffold109263.30;	exon:49699952-49700213,intron:49698892-49699952,;	L_3	2	34	sp|O18973|RABX5_BOVIN Rab5 GDP/GTP exchange factor OS=Bos taurus GN=RABGEF1 PE=1 SV=1
novel_circ_0000922	chr10	49698779	49703883	+	5104	2913	evm.model.scaffold109263.30;	exon:49703366-49704120,exon:49699952-49700213,intron:49698892-49699952,exon:49700823-49701051,intron:49700213-49700823,;	S_1	2	354	sp|O18973|RABX5_BOVIN Rab5 GDP/GTP exchange factor OS=Bos taurus GN=RABGEF1 PE=1 SV=1
novel_circ_0000923	chr10	49879775	49892180	-	12405	12405	evm.model.scaffold109263.20;	intron:49884897-49886026,exon:49878137-49879958,intron:49879958-49884779,intron:49891534-49892029,intron:49886144-49889144,intron:49889278-49891448,exon:49892029-49892232,;	S_3	2	1232	sp|Q7PPA5|ATC1_ANOGA Calcium-transporting ATPase sarcoplasmic/endoplasmic reticulum type OS=Anopheles gambiae GN=Ca-P60A PE=3 SV=5
novel_circ_0000924	chr10	49884779	49886144	-	1365	1129	evm.model.scaffold109263.20;	intron:49884897-49886026,;	L_1	2	22	sp|Q7PPA5|ATC1_ANOGA Calcium-transporting ATPase sarcoplasmic/endoplasmic reticulum type OS=Anopheles gambiae GN=Ca-P60A PE=3 SV=5
novel_circ_0000925	chr10	49893044	49895802	-	2758	2041	evm.model.scaffold109263.20;	intron:49894807-49895679,intron:49893171-49894127,exon:49894594-49894807,;	L_1	2	806	sp|Q7PPA5|ATC1_ANOGA Calcium-transporting ATPase sarcoplasmic/endoplasmic reticulum type OS=Anopheles gambiae GN=Ca-P60A PE=3 SV=5
novel_circ_0000926	chr10	49893044	49901121	-	8077	5436	evm.model.scaffold109263.20;	intron:49899640-49900219,intron:49893171-49894127,intron:49896845-49897491,intron:49899111-49899551,exon:49894594-49894807,intron:49900350-49901027,intron:49895802-49896744,intron:49898283-49899008,exon:49898025-49898283,;	L_3	2	2701	sp|Q7PPA5|ATC1_ANOGA Calcium-transporting ATPase sarcoplasmic/endoplasmic reticulum type OS=Anopheles gambiae GN=Ca-P60A PE=3 SV=5
novel_circ_0000927	chr10	49894594	49899111	-	4517	2784	evm.model.scaffold109263.20;	exon:49894594-49894807,intron:49896845-49897491,intron:49898283-49899008,intron:49895802-49896744,exon:49898025-49898283,;	L_3	2	2691	sp|Q7PPA5|ATC1_ANOGA Calcium-transporting ATPase sarcoplasmic/endoplasmic reticulum type OS=Anopheles gambiae GN=Ca-P60A PE=3 SV=5
novel_circ_0000928	chr10	50274552	50279704	-	5152	197	evm.model.scaffold109263.5;	exon:50276191-50276388,;	L_1,L_3	2,2	13,2	sp|Q17BA4|MED15_AEDAE Mediator of RNA polymerase II transcription subunit 15 OS=Aedes aegypti GN=MED15 PE=3 SV=1
novel_circ_0000929	chr10	50307168	50307931	-	763	763	evm.model.scaffold109263.3;	exon:50307168-50307931,;	L_1	2	2	sp|Q9ESZ0|XRCC1_RAT DNA repair protein XRCC1 OS=Rattus norvegicus GN=Xrcc1 PE=2 SV=2
novel_circ_0000930	chr10	50856047	50862944	+	6897	6897	--	--	L_3	2	0	--
novel_circ_0000931	chr10	50874555	50876414	+	1859	157	evm.model.scaffold45699.6;	exon:50874555-50874712,;	L_2	2	1	--
novel_circ_0000932	chr10	5088716	5089333	-	617	617	--	--	S_1,S_2	2,3	0,0	--
novel_circ_0000933	chr10	50928407	50931645	+	3238	2207	evm.model.scaffold45699.8.2;	intron:50929314-50931521,;	L_2,S_1,S_3	2,2,2	0,4,1	sp|P51869|CP4F4_RAT Cytochrome P450 4F4 OS=Rattus norvegicus GN=Cyp4f4 PE=2 SV=1
novel_circ_0000934	chr10	50928407	50937276	+	8869	3044	evm.model.scaffold45699.8.2;	intron:50931645-50932821,intron:50932966-50934638,exon:50937080-50937276,;	L_2,S_1,S_2	4,2,2	15,21,11	sp|P51869|CP4F4_RAT Cytochrome P450 4F4 OS=Rattus norvegicus GN=Cyp4f4 PE=2 SV=1
novel_circ_0000935	chr10	50928407	50939343	+	10936	7169	evm.model.scaffold45699.8.2;	intron:50937276-50938504,intron:50929314-50931521,exon:50937080-50937276,intron:50931645-50932821,intron:50932966-50934638,intron:50938587-50939277,;	L_2,S_1	6,3	20,24	sp|P51869|CP4F4_RAT Cytochrome P450 4F4 OS=Rattus norvegicus GN=Cyp4f4 PE=2 SV=1
novel_circ_0000936	chr10	50932821	50937276	+	4455	1868	evm.model.scaffold45699.8.2;	exon:50937080-50937276,intron:50932966-50934638,;	S_2	2	6	sp|P51869|CP4F4_RAT Cytochrome P450 4F4 OS=Rattus norvegicus GN=Cyp4f4 PE=2 SV=1
novel_circ_0000937	chr10	50934638	50937276	+	2638	2508	evm.model.scaffold45699.8.2;	exon:50937080-50937276,intron:50934768-50937080,;	L_2	6	8	sp|P51869|CP4F4_RAT Cytochrome P450 4F4 OS=Rattus norvegicus GN=Cyp4f4 PE=2 SV=1
novel_circ_0000938	chr10	5097407	5105957	-	8550	8550	--	--	L_1,L_2,S_1,S_2	2,6,4,6	0,0,0,0	--
novel_circ_0000939	chr10	51312031	51316531	-	4500	4500	--	--	S_3	2	0	--
novel_circ_0000940	chr10	51320118	51334670	-	14552	11080	evm.model.scaffold45699.24;	intron:51329689-51330879,intron:51322019-51325384,exon:51320118-51320319,intron:51328528-51329650,intron:51333397-51335158,intron:51330968-51332577,intron:51332649-51333318,intron:51327289-51328452,;	S_2	2	20	sp|Q9Y4C8|RBM19_HUMAN Probable RNA-binding protein 19 OS=Homo sapiens GN=RBM19 PE=1 SV=3
novel_circ_0000941	chr10	51385005	51398675	-	13670	12934	evm.model.scaffold45699.27;	exon:51396816-51396986,intron:51396097-51396816,intron:51393589-51394627,intron:51393063-51393409,intron:51394786-51395419,exon:51385005-51385162,intron:51385162-51387216,intron:51387252-51391788,intron:51391923-51392979,exon:51394627-51394786,exon:51393409-51393589,exon:51398472-51398675,exon:51395900-51396097,intron:51396986-51398472,;	L_2,L_3	4,11	232504	sp|Q9NDJ2|DOM_DROME Helicase domino OS=Drosophila melanogaster GN=dom PE=1 SV=2
novel_circ_0000942	chr10	51395900	51398675	-	2775	2056	evm.model.scaffold45699.27;	exon:51398472-51398675,intron:51396986-51398472,exon:51395900-51396097,exon:51396816-51396986,;	L_2,L_3,S_1,S_2,S_3	31,31,8,5,9	35,311,74,271,48	sp|Q9NDJ2|DOM_DROME Helicase domino OS=Drosophila melanogaster GN=dom PE=1 SV=2
novel_circ_0000943	chr10	51397660	51411454	+	13794	13794	--	--	S_2,S_3	2,2	0,0	--
novel_circ_0000944	chr10	51398472	51399605	-	1133	1133	evm.model.scaffold45699.27;	intron:51398675-51399288,exon:51399288-51399605,exon:51398472-51398675,;	S_2	2	101	sp|Q9NDJ2|DOM_DROME Helicase domino OS=Drosophila melanogaster GN=dom PE=1 SV=2
novel_circ_0000945	chr10	51400983	51401921	-	938	938	evm.model.scaffold45699.27;	exon:51400983-51401156,exon:51401690-51401966,intron:51401156-51401690,;	L_3	3	45	sp|Q9NDJ2|DOM_DROME Helicase domino OS=Drosophila melanogaster GN=dom PE=1 SV=2
novel_circ_0000946	chr10	51404554	51405485	-	931	450	evm.model.scaffold45699.27;	exon:51404554-51404800,exon:51405281-51405485,;	L_1,L_2,L_3,S_2	6,5,4,3	39,22,22,21	sp|Q9NDJ2|DOM_DROME Helicase domino OS=Drosophila melanogaster GN=dom PE=1 SV=2
novel_circ_0000947	chr10	51406816	51413517	+	6701	6701	--	--	L_2,S_1,S_3	6,13,9	0,0,0	--
novel_circ_0000948	chr10	51407274	51413982	+	6708	6708	--	--	L_2,L_3,S_1	21,5,27	0,0,0	--
novel_circ_0000949	chr10	51411454	51412054	+	600	600	--	--	S_1	3	0	--
novel_circ_0000950	chr10	51411578	51412178	+	600	600	--	--	L_1	2	0	--
novel_circ_0000951	chr10	51424396	51433593	-	9197	9005	evm.model.scaffold45699.27;	exon:51433403-51433593,intron:51424744-51433403,exon:51424396-51424552,;	L_3	2	34	sp|Q9NDJ2|DOM_DROME Helicase domino OS=Drosophila melanogaster GN=dom PE=1 SV=2
novel_circ_0000952	chr10	51440834	51441933	-	1099	999	evm.model.scaffold45699.27;	intron:51440934-51441223,exon:51441223-51441933,;	L_1,L_2,L_3,S_1,S_2,S_3	8,9,12,3,2,3	1.0811e+17	sp|Q9NDJ2|DOM_DROME Helicase domino OS=Drosophila melanogaster GN=dom PE=1 SV=2
novel_circ_0000953	chr10	51456471	51458875	+	2404	2404	--	--	S_2,S_3	3,3	3,0	--
novel_circ_0000954	chr10	51584038	51584214	-	176	176	--	--	S_3	2	0	--
novel_circ_0000955	chr10	51585100	51589715	+	4615	1775	evm.model.scaffold68361.6;	intron:51585451-51585883,intron:51588545-51589467,exon:51585883-51586056,exon:51589467-51589715,;	S_2,S_3	3,2	88100	sp|Q640I9|KDM2B_XENLA Lysine-specific demethylase 2B OS=Xenopus laevis GN=kdm2b PE=2 SV=1
novel_circ_0000956	chr10	51610691	51610868	+	177	177	evm.model.scaffold68361.6;	intron:51604273-51614327,;	S_1	2	1	sp|Q640I9|KDM2B_XENLA Lysine-specific demethylase 2B OS=Xenopus laevis GN=kdm2b PE=2 SV=1
novel_circ_0000957	chr10	51649295	51651468	-	2173	2173	--	--	L_1,L_3,S_3	3,3,2	0,0,0	--
novel_circ_0000958	chr10	51778573	51778785	+	212	212	--	--	S_1	3	0	--
novel_circ_0000959	chr10	51779514	51779870	+	356	356	--	--	L_1	2	0	--
novel_circ_0000960	chr10	51885108	51887548	-	2440	1678	evm.model.scaffold68361.18;	intron:51885244-51886729,exon:51886729-51886922,;	L_1	2	4	sp|B0W2S0|CLU_CULQU Clustered mitochondria protein homolog OS=Culex quinquefasciatus GN=CPIJ001445 PE=3 SV=1
novel_circ_0000961	chr10	51891023	51892208	-	1185	1185	--	--	L_2,S_3	8,3	0,0	--
novel_circ_0000962	chr10	5191270	5198953	+	7683	7361	evm.model.scaffold6405.3;	intron:5195521-5196374,intron:5192914-5195451,intron:5196399-5197400,intron:5191402-5192819,exon:5197400-5198953,;	L_1	2	270	sp|Q9NQG7|HPS4_HUMAN Hermansky-Pudlak syndrome 4 protein OS=Homo sapiens GN=HPS4 PE=1 SV=2
novel_circ_0000963	chr10	5197400	5198953	+	1553	1553	evm.model.scaffold6405.3;	exon:5197400-5198953,;	L_1,L_3	20,38	239188	sp|Q9NQG7|HPS4_HUMAN Hermansky-Pudlak syndrome 4 protein OS=Homo sapiens GN=HPS4 PE=1 SV=2
novel_circ_0000964	chr10	520942	523131	-	2189	893	evm.model.scaffold156021.2;	exon:521763-522003,intron:521110-521763,;	S_3	2	13	sp|Q6Q899|DDX58_MOUSE Probable ATP-dependent RNA helicase DDX58 OS=Mus musculus GN=Ddx58 PE=1 SV=2
novel_circ_0000965	chr10	52243584	52255649	-	12065	9027	evm.model.scaffold115053.5;	intron:52254252-52255592,intron:52246632-52250738,intron:52250778-52252496,exon:52244677-52244849,intron:52244849-52246540,;	L_3,S_3	3,2	18,10	sp|Q9JLT4|TRXR2_MOUSE Thioredoxin reductase 2, mitochondrial OS=Mus musculus GN=Txnrd2 PE=1 SV=4
novel_circ_0000966	chr10	52300767	52304026	+	3259	2462	evm.model.scaffold114951.3;	intron:52301481-52303943,;	S_1	2	5	sp|Q5ZJC7|NOC4L_CHICK Nucleolar complex protein 4 homolog OS=Gallus gallus GN=NOC4L PE=2 SV=1
novel_circ_0000967	chr10	52469750	52470469	-	719	719	--	--	L_3	2	0	--
novel_circ_0000968	chr10	52470388	52471382	+	994	994	--	--	L_2	3	0	--
novel_circ_0000969	chr10	52547755	52549138	-	1383	1383	--	--	L_3	4	0	--
novel_circ_0000970	chr10	526774	529874	-	3100	2175	evm.model.scaffold156021.2;	exon:529699-529874,exon:526774-526950,intron:526950-528774,;	S_2	3	38	sp|Q6Q899|DDX58_MOUSE Probable ATP-dependent RNA helicase DDX58 OS=Mus musculus GN=Ddx58 PE=1 SV=2
novel_circ_0000971	chr10	53010971	53012336	-	1365	186	evm.model.scaffold29007.25;	exon:53010971-53011157,;	S_2	2	2	--
novel_circ_0000972	chr10	53086822	53087119	-	297	297	--	--	S_3	2	0	--
novel_circ_0000973	chr10	53086883	53087060	-	177	177	--	--	S_3	4	0	--
novel_circ_0000974	chr10	53170663	53170985	-	322	322	--	--	S_3	3	0	--
novel_circ_0000975	chr10	53170779	53170948	-	169	169	--	--	L_1	2	0	--
novel_circ_0000976	chr10	53275519	53280455	-	4936	4044	evm.model.scaffold29007.43;	exon:53276705-53277059,intron:53276198-53276705,intron:53279736-53280410,exon:53277318-53277495,exon:53276017-53276198,intron:53277495-53279646,;	S_1	2	206	sp|Q8BTI8|SRRM2_MOUSE Serine/arginine repetitive matrix protein 2 OS=Mus musculus GN=Srrm2 PE=1 SV=3
novel_circ_0000977	chr10	53275519	53285419	-	9900	8268	evm.model.scaffold29007.43;	exon:53277318-53277495,intron:53280455-53285353,exon:53276705-53277059,exon:53276017-53276198,intron:53277495-53279646,intron:53276198-53276705,;	L_1,S_1,S_2	2,3,2	107023211939	sp|Q8BTI8|SRRM2_MOUSE Serine/arginine repetitive matrix protein 2 OS=Mus musculus GN=Srrm2 PE=1 SV=3
novel_circ_0000978	chr10	53284546	53284696	-	150	150	--	--	S_1	2	0	--
novel_circ_0000979	chr10	5330301	5331998	-	1697	1697	evm.model.scaffold6405.10;	exon:5331793-5331998,exon:5330301-5330682,intron:5330682-5331793,;	L_2	2	16	sp|Q5RJI4|PKDCC_MOUSE Extracellular tyrosine-protein kinase PKDCC OS=Mus musculus GN=Pkdcc PE=1 SV=2
novel_circ_0000980	chr10	5371221	5382660	+	11439	194	evm.model.scaffold6405.13;	exon:5372346-5372540,;	L_3	2	3	sp|Q08C92|TYW1_DANRE S-adenosyl-L-methionine-dependent tRNA 4-demethylwyosine synthase OS=Danio rerio GN=tyw1 PE=2 SV=1
novel_circ_0000981	chr10	5382559	5385327	-	2768	2768	--	--	L_1	2	0	--
novel_circ_0000982	chr10	6065805	6096058	+	30253	2896	evm.model.scaffold18691.16;evm.model.scaffold18691.17;	intron:6080216-6081064,exon:6080046-6080216,exon:6090196-6091013,;exon:6066763-6067017,intron:6065956-6066763,;	L_1,L_2,L_3,S_2,S_3	9,5,8,6,5	122,78,89,130,108	sp|Q6DFQ5|TMM97_XENTR Transmembrane protein 97 OS=Xenopus tropicalis GN=tmem97 PE=2 SV=1;sp|Q3MHW7|TMM97_BOVIN Transmembrane protein 97 OS=Bos taurus GN=TMEM97 PE=2 SV=1
novel_circ_0000983	chr10	6109461	6109707	-	246	246	evm.model.scaffold18691.12;	exon:6109328-6109707,;	L_1,S_1	2,4	6,1	sp|Q6NW29|RWDD4_HUMAN RWD domain-containing protein 4 OS=Homo sapiens GN=RWDD4 PE=1 SV=3
novel_circ_0000984	chr10	6345027	6345622	+	595	175	evm.model.scaffold167367.2_evm.model.scaffold167367.3_evm.model.scaffold167367.5;	exon:6345453-6345628,;	L_1	3	1	sp|Q2NKQ1|SGSM1_HUMAN Small G protein signaling modulator 1 OS=Homo sapiens GN=SGSM1 PE=1 SV=2
novel_circ_0000985	chr10	6345027	6345628	+	601	175	evm.model.scaffold167367.2_evm.model.scaffold167367.3_evm.model.scaffold167367.5;	exon:6345453-6345628,;	L_3	3	1	sp|Q2NKQ1|SGSM1_HUMAN Small G protein signaling modulator 1 OS=Homo sapiens GN=SGSM1 PE=1 SV=2
novel_circ_0000986	chr10	6349705	6350068	-	363	363	--	--	S_2	2	0	--
novel_circ_0000987	chr10	6349712	6350075	+	363	363	--	--	S_2	2	0	--
novel_circ_0000988	chr10	6634694	6635629	+	935	935	--	--	L_1,L_3,S_1,S_2,S_3	9,4,4,7,6	0,0,0,0,0	--
novel_circ_0000989	chr10	6634694	6666600	+	31906	31906	--	--	L_1,S_1,S_2,S_3	4,11,13,19	0,0,0,0	--
novel_circ_0000990	chr10	6697111	6702315	+	5204	5125	evm.model.scaffold103373.7;	exon:6697190-6702315,;	L_1,S_2,S_3	2,2,3	113819602025	--
novel_circ_0000991	chr10	6697988	6698196	-	208	208	--	--	L_1	2	0	--
novel_circ_0000992	chr10	6718708	6718867	-	159	159	--	--	S_2	2	0	--
novel_circ_0000993	chr10	6749473	6750206	+	733	733	evm.model.scaffold103373.7;	exon:6749473-6750206,;	L_3	3	43	--
novel_circ_0000994	chr10	7067616	7073691	-	6075	3309	evm.model.scaffold53319.6.1;	intron:7069234-7072543,;	S_3	2	8	sp|P07314|GGT1_RAT Gamma-glutamyltranspeptidase 1 OS=Rattus norvegicus GN=Ggt1 PE=1 SV=4
novel_circ_0000995	chr10	745418	750816	+	5398	5398	--	--	L_1	2	0	--
novel_circ_0000996	chr10	7630884	7632169	+	1285	1285	--	--	L_2,S_2	3,3	0,0	--
novel_circ_0000997	chr10	7790654	7790887	+	233	233	--	--	S_2	4	0	--
novel_circ_0000998	chr10	7790680	7790887	+	207	207	--	--	L_2	85	0	--
novel_circ_0000999	chr10	7831926	7836925	+	4999	4813	evm.model.scaffold136033.16;	intron:7832038-7836851,;	L_2	2	30	sp|Q9NRA8|4ET_HUMAN Eukaryotic translation initiation factor 4E transporter OS=Homo sapiens GN=EIF4ENIF1 PE=1 SV=2
novel_circ_0001000	chr10	7841632	7842243	+	611	201	evm.model.scaffold136033.16;	exon:7841632-7841833,;	L_1	2	22	sp|Q9NRA8|4ET_HUMAN Eukaryotic translation initiation factor 4E transporter OS=Homo sapiens GN=EIF4ENIF1 PE=1 SV=2
novel_circ_0001001	chr10	7844214	7844436	+	222	222	evm.model.scaffold136033.16;	exon:7844214-7844436,;	L_1,L_3,S_1	16,11,8	13,10,8	sp|Q9NRA8|4ET_HUMAN Eukaryotic translation initiation factor 4E transporter OS=Homo sapiens GN=EIF4ENIF1 PE=1 SV=2
novel_circ_0001002	chr10	7877966	7879156	-	1190	187	evm.model.scaffold136033.17;	exon:7877966-7878153,;	L_3	3	2	sp|Q3B7D3|TECT2_RAT Tectonic-2 OS=Rattus norvegicus GN=Tctn2 PE=2 SV=1
novel_circ_0001003	chr10	8588796	8589024	+	228	228	evm.model.scaffold45047.17;	intron:8560326-8592869,;	S_1	2	1	sp|Q9CUS9|SPPL3_MOUSE Signal peptide peptidase-like 3 OS=Mus musculus GN=Sppl3 PE=1 SV=3
novel_circ_0001004	chr10	8839339	8840418	-	1079	1079	evm.model.scaffold45047.23;	intron:8823354-8842372,;	L_1,L_2,L_3,S_1,S_2,S_3	18,20,19,19,12,10	61,46,45,63,84,54	sp|Q69ZX6|MOR2A_MOUSE MORC family CW-type zinc finger protein 2A OS=Mus musculus GN=Morc2a PE=1 SV=2
novel_circ_0001005	chr10	8847315	8847479	+	164	164	--	--	S_3	2	0	--
novel_circ_0001006	chr10	8847319	8847483	-	164	164	evm.model.scaffold45047.23;	intron:8846433-8847848,;	S_3	2	2	sp|Q69ZX6|MOR2A_MOUSE MORC family CW-type zinc finger protein 2A OS=Mus musculus GN=Morc2a PE=1 SV=2
novel_circ_0001007	chr10	8847331	8847495	+	164	164	--	--	S_3	2	0	--
novel_circ_0001008	chr10	8860553	8862974	+	2421	2142	evm.model.scaffold45047.24;	intron:8860652-8861819,intron:8861893-8862868,;	L_1,L_3	4,2	11,8	sp|Q96C57|CL043_HUMAN Uncharacterized protein C12orf43 OS=Homo sapiens GN=C12orf43 PE=1 SV=2
novel_circ_0001009	chr10	8992361	8994288	-	1927	1444	evm.model.scaffold45047.29;	intron:8992508-8993952,;	L_1	2	3	--
novel_circ_0001010	chr10	8992361	8995389	-	3028	2431	evm.model.scaffold45047.30;evm.model.scaffold45047.29;	intron:8994288-8995275,;intron:8992508-8993952,;	L_1	2	10	sp|Q503V3|CL049_DANRE UPF0454 protein C12orf49 homolog OS=Danio rerio GN=zgc:110063 PE=2 SV=1;--
novel_circ_0001011	chr10	912259	912557	+	298	298	evm.model.scaffold76813.2;	exon:912259-912557,;	L_1,L_2,S_1,S_2	2,2,2,2	8,12,14,16	sp|Q0IH86|SLX1_XENLA Structure-specific endonuclease subunit slx1 OS=Xenopus laevis GN=slx1a PE=2 SV=1
novel_circ_0001012	chr10	9139578	9147377	-	7799	7799	--	--	S_3	2	0	--
novel_circ_0001013	chr10	9139602	9147401	+	7799	2080	evm.model.scaffold45047.37;evm.model.scaffold45047.38;	exon:9141288-9142503,;exon:9145375-9146240,;	S_3	2	63	sp|Q9HCG1|ZN160_HUMAN Zinc finger protein 160 OS=Homo sapiens GN=ZNF160 PE=2 SV=3;sp|Q15937|ZNF79_HUMAN Zinc finger protein 79 OS=Homo sapiens GN=ZNF79 PE=1 SV=2
novel_circ_0001014	chr10	9334171	9336198	-	2027	511	evm.model.scaffold175603.5.1;	exon:9335852-9336198,exon:9334171-9334336,;	S_1	4	63	sp|Q91VF6|COQA1_MOUSE Collagen alpha-1(XXVI) chain OS=Mus musculus GN=Col26a1 PE=1 SV=1
novel_circ_0001015	chr10	9820105	9823071	-	2966	1209	evm.model.scaffold163569.6;	exon:9821746-9822955,;	S_1	2	31	sp|Q6ZN57|ZFP2_HUMAN Zinc finger protein 2 homolog OS=Homo sapiens GN=ZFP2 PE=1 SV=1
novel_circ_0001016	chr10	9820983	9823004	-	2021	1209	evm.model.scaffold163569.6;	exon:9821746-9822955,;	L_2,S_3	3,2	55,39	sp|Q6ZN57|ZFP2_HUMAN Zinc finger protein 2 homolog OS=Homo sapiens GN=ZFP2 PE=1 SV=1
novel_circ_0001017	chr11	10061141	10069345	-	8204	7879	evm.model.scaffold82531.8;	intron:10061264-10065284,intron:10065354-10069213,;	L_3	3	2	sp|Q5R7P7|TAF9B_PONAB Transcription initiation factor TFIID subunit 9B OS=Pongo abelii GN=TAF9B PE=2 SV=1
novel_circ_0001018	chr11	10484066	10485492	-	1426	1426	--	--	S_3	3	0	--
novel_circ_0001019	chr11	10484100	10485526	-	1426	1426	--	--	S_3	3	0	--
novel_circ_0001020	chr11	10516063	10516752	+	689	447	evm.model.scaffold84579.16;	intron:10516172-10516619,;	S_1	2	4	sp|Q66HG5|TM9S2_RAT Transmembrane 9 superfamily member 2 OS=Rattus norvegicus GN=Tm9sf2 PE=2 SV=1
novel_circ_0001021	chr11	10524531	10524860	+	329	329	evm.model.scaffold84579.16;	exon:10523755-10526552,;	L_1	2	161	sp|Q66HG5|TM9S2_RAT Transmembrane 9 superfamily member 2 OS=Rattus norvegicus GN=Tm9sf2 PE=2 SV=1
novel_circ_0001022	chr11	10670245	10671109	-	864	864	--	--	L_1	2	0	--
novel_circ_0001023	chr11	10670533	10671349	-	816	816	--	--	S_1,S_2	2,2	0,0	--
novel_circ_0001024	chr11	10707163	10710051	-	2888	2700	evm.model.scaffold84579.11;	exon:10707163-10707331,intron:10709530-10709977,exon:10709278-10709530,intron:10707331-10708297,intron:10708411-10709278,;	L_1,L_2,L_3,S_1,S_2,S_3	4,8,6,8,15,3	117,97,70,142,86,104	sp|Q8IZF0|NALCN_HUMAN Sodium leak channel non-selective protein OS=Homo sapiens GN=NALCN PE=1 SV=1
novel_circ_0001025	chr11	10707163	10720566	-	13403	13403	evm.model.scaffold84579.11;	exon:10709278-10709530,intron:10710993-10716538,exon:10707163-10707331,intron:10710051-10710918,intron:10707331-10708297,intron:10708411-10709278,intron:10709530-10709977,intron:10716676-10722601,;	L_1	2	603	sp|Q8IZF0|NALCN_HUMAN Sodium leak channel non-selective protein OS=Homo sapiens GN=NALCN PE=1 SV=1
novel_circ_0001026	chr11	10732148	10734316	-	2168	2073	evm.model.scaffold84579.11;	exon:10734014-10734305,intron:10732232-10734014,;	L_1	2	64	sp|Q8IZF0|NALCN_HUMAN Sodium leak channel non-selective protein OS=Homo sapiens GN=NALCN PE=1 SV=1
novel_circ_0001027	chr11	10845931	10846821	+	890	634	evm.model.scaffold84579.3;	intron:10846073-10846707,;	S_2	2	7	sp|Q8VI56|LRP4_MOUSE Low-density lipoprotein receptor-related protein 4 OS=Mus musculus GN=Lrp4 PE=1 SV=3
novel_circ_0001028	chr11	1085937	1100839	-	14902	12552	evm.model.scaffold115089.1;	intron:1096405-1100511,intron:1086048-1094494,;	S_3	2	45	sp|Q5F371|SBNO1_CHICK Protein strawberry notch homolog 1 OS=Gallus gallus GN=SBNO1 PE=2 SV=1
novel_circ_0001029	chr11	10976156	10980995	-	4839	4839	--	--	L_1	2	0	--
novel_circ_0001030	chr11	11025095	11027554	+	2459	2279	evm.model.scaffold761.2.1;	intron:11025244-11027523,;	L_3	3	6	--
novel_circ_0001031	chr11	11072795	11073127	+	332	332	--	--	L_1	2	0	--
novel_circ_0001032	chr11	11557026	11645616	+	88590	19033	evm.model.scaffold5015.11;evm.model.scaffold5015.9;	intron:11590999-11600321,;intron:11557399-11564392,exon:11564990-11565266,intron:11564581-11564990,exon:11564392-11564581,intron:11565266-11566025,exon:11557026-11557199,exon:11566025-11566937,;	L_1,L_2,L_3,S_1,S_2,S_3	32,15,14,87,56,56	7.446e+20	sp|Q25460|FP1_MYTED Adhesive plaque matrix protein (Fragment) OS=Mytilus edulis GN=FP1 PE=1 SV=1;sp|Q5R668|ACSL3_PONAB Long-chain-fatty-acid--CoA ligase 3 OS=Pongo abelii GN=ACSL3 PE=2 SV=2
novel_circ_0001033	chr11	11566025	11647808	+	81783	11844	evm.model.scaffold5015.11;evm.model.scaffold5015.9;evm.model.scaffold5015.13;	intron:11590999-11600321,;exon:11566025-11566937,;intron:11645616-11646034,exon:11646034-11646207,exon:11647532-11648551,;	L_1,L_2,L_3,S_1,S_2,S_3	79,78,102,317,204,175	5.45405e+20	sp|Q25460|FP1_MYTED Adhesive plaque matrix protein (Fragment) OS=Mytilus edulis GN=FP1 PE=1 SV=1;sp|Q5R668|ACSL3_PONAB Long-chain-fatty-acid--CoA ligase 3 OS=Pongo abelii GN=ACSL3 PE=2 SV=2;sp|Q63151|ACSL3_RAT Long-chain-fatty-acid--CoA ligase 3 OS=Rattus norvegicus GN=Acsl3 PE=1 SV=1
novel_circ_0001034	chr11	11957421	11958217	+	796	796	evm.model.scaffold74183.20;	intron:11957371-11959931,;	L_2	2	2	--
novel_circ_0001035	chr11	11957894	11959263	+	1369	1369	evm.model.scaffold74183.20;	intron:11957371-11959931,;	S_1	2	1	--
novel_circ_0001036	chr11	11962123	11992079	+	29956	9538	evm.model.scaffold74183.20;evm.model.scaffold74183.19;	intron:11962210-11964104,intron:11964735-11964945,intron:11972187-11972643,exon:11979298-11979519,exon:11972643-11972813,intron:11965341-11971760,;exon:11991911-11992079,;	L_1,S_2	3,4	36,20	--;--
novel_circ_0001037	chr11	12383105	12386228	+	3123	2899	evm.model.scaffold142253.23;	intron:12383268-12386167,;	L_2	2	2	sp|Q5BJL5|SBNO1_RAT Protein strawberry notch homolog 1 OS=Rattus norvegicus GN=Sbno1 PE=2 SV=2
novel_circ_0001038	chr11	12432803	12443766	+	10963	10298	evm.model.scaffold142253.23;	intron:12432889-12443187,;	L_2,L_3,S_2	3,2,2	5,0,10	sp|Q5BJL5|SBNO1_RAT Protein strawberry notch homolog 1 OS=Rattus norvegicus GN=Sbno1 PE=2 SV=2
novel_circ_0001039	chr11	12476851	12479959	+	3108	3025	evm.model.scaffold142253.23;	exon:12476851-12477028,intron:12477028-12479876,;	L_3	2	6	sp|Q5BJL5|SBNO1_RAT Protein strawberry notch homolog 1 OS=Rattus norvegicus GN=Sbno1 PE=2 SV=2
novel_circ_0001040	chr11	12546753	12547028	+	275	275	--	--	S_1	2	0	--
novel_circ_0001041	chr11	12552670	12554438	+	1768	1768	--	--	S_1	4	0	--
novel_circ_0001042	chr11	12555457	12562247	-	6790	6526	evm.model.scaffold142253.22;	intron:12555600-12562126,;	L_3	2	17	sp|Q86GC8|ACES_CULPI Acetylcholinesterase OS=Culex pipiens GN=ACHE1 PE=2 SV=2
novel_circ_0001043	chr11	12555460	12562199	+	6739	6739	--	--	S_3	4	0	--
novel_circ_0001044	chr11	12580706	12582290	-	1584	1544	evm.model.scaffold142253.22;	exon:12580706-12582250,;	S_3	7	1769	sp|Q86GC8|ACES_CULPI Acetylcholinesterase OS=Culex pipiens GN=ACHE1 PE=2 SV=2
novel_circ_0001045	chr11	12599792	12600219	-	427	427	--	--	S_1,S_3	5,2	0,0	--
novel_circ_0001046	chr11	12802695	12803126	-	431	431	evm.model.scaffold142253.16_evm.model.scaffold142253.14;	exon:12799548-12803126,;	L_1,L_2,S_1	8,7,6	44,31,55	sp|Q6NXM2|RCBT1_MOUSE RCC1 and BTB domain-containing protein 1 OS=Mus musculus GN=Rcbtb1 PE=2 SV=1
novel_circ_0001047	chr11	12920691	12941230	-	20539	20260	evm.model.scaffold142253.16_evm.model.scaffold142253.14;	intron:12929258-12932520,intron:12932591-12941174,intron:12920789-12929204,;	S_3	3	146	sp|Q6NXM2|RCBT1_MOUSE RCC1 and BTB domain-containing protein 1 OS=Mus musculus GN=Rcbtb1 PE=2 SV=1
novel_circ_0001048	chr11	12953919	12977539	-	23620	18645	evm.model.scaffold142253.16_evm.model.scaffold142253.14;	intron:12975299-12977431,intron:12954030-12958142,intron:12962731-12975132,;	L_3	5	66	sp|Q6NXM2|RCBT1_MOUSE RCC1 and BTB domain-containing protein 1 OS=Mus musculus GN=Rcbtb1 PE=2 SV=1
novel_circ_0001049	chr11	12987290	12997170	+	9880	9521	evm.model.scaffold142253.13;	intron:12988015-12988783,intron:12987409-12987961,intron:12988887-12997088,;	S_2	2	84	sp|P61798|APTX_CHICK Aprataxin (Fragment) OS=Gallus gallus GN=APTX PE=2 SV=1
novel_circ_0001050	chr11	13065171	13076236	+	11065	10964	evm.model.scaffold142253.12;	exon:13076028-13076236,intron:13065272-13076028,;	L_1	2	185	sp|Q90617|LAMP2_CHICK Lysosome-associated membrane glycoprotein 2 OS=Gallus gallus GN=LAMP2 PE=2 SV=1
novel_circ_0001051	chr11	13142342	13145079	+	2737	2737	evm.model.scaffold142253.10.1;	exon:13136423-13148225,;	S_2	2	1854	sp|Q96N96|SPT13_HUMAN Spermatogenesis-associated protein 13 OS=Homo sapiens GN=SPATA13 PE=1 SV=1
novel_circ_0001052	chr11	13143642	13143925	+	283	283	evm.model.scaffold142253.10.1;	exon:13136423-13148225,;	L_1	2	44	sp|Q96N96|SPT13_HUMAN Spermatogenesis-associated protein 13 OS=Homo sapiens GN=SPATA13 PE=1 SV=1
novel_circ_0001053	chr11	13165326	13165589	+	263	263	evm.model.scaffold142253.10.1;	intron:13148225-13218833,;	S_3	5	12	sp|Q96N96|SPT13_HUMAN Spermatogenesis-associated protein 13 OS=Homo sapiens GN=SPATA13 PE=1 SV=1
novel_circ_0001054	chr11	13218833	13220399	+	1566	1566	evm.model.scaffold142253.10.1;	exon:13218833-13220399,;	L_1,L_2,L_3,S_1,S_2,S_3	524,424,489,81,146,126	3.43626e+23	sp|Q96N96|SPT13_HUMAN Spermatogenesis-associated protein 13 OS=Homo sapiens GN=SPATA13 PE=1 SV=1
novel_circ_0001055	chr11	13218833	13223581	+	4748	4748	evm.model.scaffold142253.10.1;	intron:13220399-13223385,exon:13223385-13223581,exon:13218833-13220399,;	L_1,L_2,L_3,S_1,S_2,S_3	36,22,16,3,10,16	3.52727e+23	sp|Q96N96|SPT13_HUMAN Spermatogenesis-associated protein 13 OS=Homo sapiens GN=SPATA13 PE=1 SV=1
novel_circ_0001056	chr11	13218833	13236926	+	18093	18024	evm.model.scaffold142253.10.1;	intron:13223581-13226083,exon:13218833-13220399,intron:13226152-13236756,exon:13236756-13236926,exon:13223385-13223581,intron:13220399-13223385,;	L_1,L_2,L_3,S_3	4,7,9,2	4128311838952660	sp|Q96N96|SPT13_HUMAN Spermatogenesis-associated protein 13 OS=Homo sapiens GN=SPATA13 PE=1 SV=1
novel_circ_0001057	chr11	13236756	13252147	+	15391	15251	evm.model.scaffold142253.10.1;	intron:13236926-13247386,exon:13236756-13236926,intron:13247540-13252007,exon:13247386-13247540,;	L_3	2	215	sp|Q96N96|SPT13_HUMAN Spermatogenesis-associated protein 13 OS=Homo sapiens GN=SPATA13 PE=1 SV=1
novel_circ_0001058	chr11	13255374	13256498	+	1124	438	evm.model.scaffold142253.10.1;	exon:13255374-13255554,exon:13255985-13256243,;	L_1	2	113	sp|Q96N96|SPT13_HUMAN Spermatogenesis-associated protein 13 OS=Homo sapiens GN=SPATA13 PE=1 SV=1
novel_circ_0001059	chr11	13256642	13257204	+	562	477	evm.model.scaffold142253.10.1;	intron:13256727-13257045,exon:13257045-13257204,;	S_3	2	24	sp|Q96N96|SPT13_HUMAN Spermatogenesis-associated protein 13 OS=Homo sapiens GN=SPATA13 PE=1 SV=1
novel_circ_0001060	chr11	13361401	13361725	+	324	324	evm.model.scaffold142253.7;	exon:13361401-13361725,;	L_3,S_2	7,3	32,54	sp|Q06190|P2R3A_HUMAN Serine/threonine-protein phosphatase 2A regulatory subunit B'' subunit alpha OS=Homo sapiens GN=PPP2R3A PE=1 SV=1
novel_circ_0001061	chr11	13433464	13437215	+	3751	3685	evm.model.scaffold142253.3;	exon:13433464-13433620,intron:13433620-13437149,;	L_1,L_2,L_3,S_1,S_2,S_3	9,7,2,9,2,5	1,3,3,8,2,2	sp|Q19052|EIF2A_CAEEL Eukaryotic translation initiation factor 2A OS=Caenorhabditis elegans GN=E04D5.1 PE=3 SV=2
novel_circ_0001062	chr11	13663467	13664888	-	1421	1421	evm.model.scaffold26913.6;	exon:13664663-13664888,intron:13663640-13664663,exon:13663467-13663640,;	L_3,S_3	5,3	430269	sp|Q8BU85|MSRB3_MOUSE Methionine-R-sulfoxide reductase B3, mitochondrial OS=Mus musculus GN=Msrb3 PE=1 SV=2
novel_circ_0001063	chr11	13690312	13690515	+	203	203	--	--	L_3,S_2	3,5	0,0	--
novel_circ_0001064	chr11	14583156	14591180	+	8024	6764	evm.model.scaffold81993.4;	intron:14585633-14591018,exon:14591018-14591180,exon:14585468-14585633,intron:14583234-14584286,;	L_2	2	40	sp|Q3ZBG9|PLS2_BOVIN Phospholipid scramblase 2 OS=Bos taurus GN=PLSCR2 PE=2 SV=1
novel_circ_0001065	chr11	14656761	14657126	-	365	365	--	--	L_1	2	0	--
novel_circ_0001066	chr11	15154249	15158364	+	4115	152	evm.model.scaffold117039.6;	exon:15156453-15156605,;	S_1	2	1	sp|P48762|SL9A1_PIG Sodium/hydrogen exchanger 1 OS=Sus scrofa GN=SLC9A1 PE=2 SV=1
novel_circ_0001067	chr11	15369018	15369409	-	391	391	--	--	L_2	2	0	--
novel_circ_0001068	chr11	15515400	15516104	-	704	704	--	--	L_3,S_1	12,6	9,0	--
novel_circ_0001069	chr11	15756168	15759426	+	3258	1604	evm.model.scaffold175529.5;	intron:15756256-15757860,;	L_3	2	3	sp|Q8BG19|TMTC4_MOUSE Transmembrane and TPR repeat-containing protein 4 OS=Mus musculus GN=Tmtc4 PE=2 SV=1
novel_circ_0001070	chr11	15760219	15761680	+	1461	1296	evm.model.scaffold175529.5;	exon:15761477-15761680,intron:15760384-15761477,;	L_1,L_2,L_3,S_1,S_2,S_3	10,11,4,2,3,12	26,14,2,15,16,22	sp|Q8BG19|TMTC4_MOUSE Transmembrane and TPR repeat-containing protein 4 OS=Mus musculus GN=Tmtc4 PE=2 SV=1
novel_circ_0001071	chr11	15793216	15793555	+	339	339	--	--	S_3	2	0	--
novel_circ_0001072	chr11	15977513	15978441	-	928	928	--	--	S_2	2	0	--
novel_circ_0001073	chr11	16238994	16278184	+	39190	39190	evm.model.scaffold173703.2_evm.model.scaffold173703.3;	intron:16242254-16243852,intron:16239234-16242119,exon:16238994-16239234,intron:16243935-16281901,;	L_1,L_2,L_3,S_1,S_2,S_3	22,14,36,11,12,14	2.23191e+17	sp|O76082|S22A5_HUMAN Solute carrier family 22 member 5 OS=Homo sapiens GN=SLC22A5 PE=1 SV=1
novel_circ_0001074	chr11	16247688	16282261	+	34573	34573	evm.model.scaffold173703.2_evm.model.scaffold173703.3;	intron:16243935-16281901,;	L_1,L_2,L_3,S_1,S_2	6,8,4,4,4	172162212236260	sp|O76082|S22A5_HUMAN Solute carrier family 22 member 5 OS=Homo sapiens GN=SLC22A5 PE=1 SV=1
novel_circ_0001075	chr11	16334168	16338757	-	4589	4589	evm.model.scaffold176329.1;	intron:16334415-16338411,exon:16333931-16334415,exon:16338411-16338757,;	L_2,S_1	4,3	8,7	sp|P18733|ZG66_XENLA Gastrula zinc finger protein XlCGF66.1 (Fragment) OS=Xenopus laevis PE=2 SV=1
novel_circ_0001076	chr11	16338411	16338757	-	346	346	evm.model.scaffold176329.1;	exon:16338411-16338757,;	L_1,L_2,L_3,S_1,S_2,S_3	2,2,2,2,3,2	8,2,3,4,4,5	sp|P18733|ZG66_XENLA Gastrula zinc finger protein XlCGF66.1 (Fragment) OS=Xenopus laevis PE=2 SV=1
novel_circ_0001077	chr11	16373914	16374244	-	330	330	--	--	L_2	3	0	--
novel_circ_0001078	chr11	16388836	16389225	-	389	389	evm.model.scaffold176329.4;	intron:16385421-16390717,;	L_1,L_2,L_3,S_1,S_2,S_3	80,51,83,68,66,71	61,66,111,57,76,85	--
novel_circ_0001079	chr11	16388836	16390973	-	2137	2137	evm.model.scaffold176329.4;	exon:16390717-16390926,intron:16385421-16390717,;	L_1,L_2,L_3,S_1,S_2,S_3	6,5,12,3,5,9	97,98,144,111,106,126	--
novel_circ_0001080	chr11	16447418	16450010	+	2592	2592	evm.model.scaffold176329.7;	intron:16426431-16479698,;	L_1	2	21	sp|Q90850|HIC1_CHICK Hypermethylated in cancer 1 protein (Fragment) OS=Gallus gallus GN=HIC1 PE=2 SV=2
novel_circ_0001081	chr11	16449694	16450010	+	316	316	evm.model.scaffold176329.7;	intron:16426431-16479698,;	L_1	3	7	sp|Q90850|HIC1_CHICK Hypermethylated in cancer 1 protein (Fragment) OS=Gallus gallus GN=HIC1 PE=2 SV=2
novel_circ_0001082	chr11	16488059	16488413	+	354	354	--	--	L_1,L_2,L_3,S_1,S_2,S_3	13,6,5,15,22,19	0,0,0,0,0,0	--
novel_circ_0001083	chr11	16510275	16510644	+	369	369	--	--	L_3	2	0	--
novel_circ_0001084	chr11	16628753	16632044	-	3291	3291	evm.model.scaffold176329.16;	intron:16615093-16639978,;	L_1,L_2,L_3,S_1,S_2,S_3	12,8,11,10,3,2	93,86,115,192,134,169	--
novel_circ_0001085	chr11	16628800	16632044	-	3244	3244	evm.model.scaffold176329.16;	intron:16615093-16639978,;	L_2	2	82	--
novel_circ_0001086	chr11	16629246	16632044	-	2798	2798	evm.model.scaffold176329.16;	intron:16615093-16639978,;	S_1	2	144	--
novel_circ_0001087	chr11	16629598	16632044	-	2446	2446	evm.model.scaffold176329.16;	intron:16615093-16639978,;	L_1,L_2,L_3,S_1,S_2,S_3	13,10,9,14,9,6	29,32,32,87,63,71	--
novel_circ_0001088	chr11	16630205	16632044	-	1839	1839	evm.model.scaffold176329.16;	intron:16615093-16639978,;	L_2	2	17	--
novel_circ_0001089	chr11	16631182	16632044	-	862	862	evm.model.scaffold176329.16;	intron:16615093-16639978,;	L_1,L_2,L_3,S_1,S_3	14,7,8,2,2	5,4,2,10,6	--
novel_circ_0001090	chr11	16687100	16689260	-	2160	750	evm.model.scaffold176329.17;	exon:16688862-16689260,exon:16687100-16687452,;	L_1,L_3	2,4	3,6	sp|Q9UJW7|ZN229_HUMAN Zinc finger protein 229 OS=Homo sapiens GN=ZNF229 PE=2 SV=3
novel_circ_0001091	chr11	16709154	16710822	-	1668	1668	evm.model.scaffold176329.18;	exon:16709154-16709481,exon:16710441-16710822,intron:16709481-16710441,;	L_1,L_2,L_3,S_1,S_2,S_3	5,6,26,3,9,2	62,58,53,63,87,68	sp|Q9BUY5|ZN426_HUMAN Zinc finger protein 426 OS=Homo sapiens GN=ZNF426 PE=1 SV=1
novel_circ_0001092	chr11	16734692	16762978	-	28286	4676	evm.model.scaffold176329.22;	intron:16761102-16762335,intron:16759590-16759965,exon:16759965-16761102,exon:16759156-16759590,exon:16762335-16763832,;	S_2	3	307	sp|Q9BYN7|ZN341_HUMAN Zinc finger protein 341 OS=Homo sapiens GN=ZNF341 PE=1 SV=2
novel_circ_0001093	chr11	16762335	16762978	-	643	643	evm.model.scaffold176329.22;	exon:16762335-16763832,;	L_1	4	44	sp|Q9BYN7|ZN341_HUMAN Zinc finger protein 341 OS=Homo sapiens GN=ZNF341 PE=1 SV=2
novel_circ_0001094	chr11	16857560	16861000	+	3440	3440	--	--	L_1,L_3,S_3	2,6,3	0,0,0	--
novel_circ_0001095	chr11	16998523	17001757	+	3234	3071	evm.model.scaffold161353.17;	intron:16999553-17001573,exon:17001573-17001757,intron:16998619-16999486,;	L_1,L_2,S_1,S_2	3,2,2,2	0,2,10,6	sp|Q969Q1|TRI63_HUMAN E3 ubiquitin-protein ligase TRIM63 OS=Homo sapiens GN=TRIM63 PE=1 SV=1
novel_circ_0001096	chr11	16999486	17001757	+	2271	184	evm.model.scaffold161353.17;	exon:17001573-17001757,;	L_3	2	2	sp|Q969Q1|TRI63_HUMAN E3 ubiquitin-protein ligase TRIM63 OS=Homo sapiens GN=TRIM63 PE=1 SV=1
novel_circ_0001097	chr11	17031622	17032423	-	801	542	evm.model.scaffold161353.16;	intron:17031760-17032302,;	S_2	2	1	--
novel_circ_0001098	chr11	17032302	17034069	-	1767	1646	evm.model.scaffold161353.16;	exon:17033887-17034069,intron:17032423-17033887,;	L_1	3	118	--
novel_circ_0001099	chr11	17620858	17622206	+	1348	1348	--	--	L_2	2	0	--
novel_circ_0001100	chr11	17962690	17962939	-	249	249	--	--	S_1	2	0	--
novel_circ_0001101	chr11	18023903	18025132	+	1229	1070	evm.model.scaffold128361.6;	exon:18024925-18025132,intron:18024062-18024925,;	S_2	2	32	--
novel_circ_0001102	chr11	18056843	18059601	-	2758	2641	evm.model.scaffold128361.5;	exon:18059188-18059601,intron:18056960-18059188,;	S_1	2	110	sp|Q5U3C3|TM164_HUMAN Transmembrane protein 164 OS=Homo sapiens GN=TMEM164 PE=2 SV=1
novel_circ_0001103	chr11	18162622	18166791	-	4169	3871	evm.model.scaffold128361.2;	exon:18165924-18167173,intron:18163723-18165924,intron:18163195-18163616,;	L_1,L_3,S_1,S_2,S_3	4,3,7,3,5	171103264186228	sp|O15550|KDM6A_HUMAN Lysine-specific demethylase 6A OS=Homo sapiens GN=KDM6A PE=1 SV=2
novel_circ_0001104	chr11	18167064	18174192	-	7128	6609	evm.model.scaffold128361.2;	intron:18168375-18171932,intron:18167173-18168273,intron:18172665-18174107,intron:18172061-18172571,;	S_3	4	85	sp|O15550|KDM6A_HUMAN Lysine-specific demethylase 6A OS=Homo sapiens GN=KDM6A PE=1 SV=2
novel_circ_0001105	chr11	18422599	18423303	+	704	168	evm.model.scaffold134645.3;	exon:18422599-18422767,;	S_3	2	85	sp|P07291|MLE_ARGIR Myosin essential light chain, striated adductor muscle OS=Argopecten irradians PE=1 SV=2
novel_circ_0001106	chr11	18425683	18426103	-	420	420	--	--	L_1	2	0	--
novel_circ_0001107	chr11	18996165	18996708	-	543	543	evm.model.scaffold55827.10;	exon:18996165-18996708,;	S_3	2	74	sp|O43933|PEX1_HUMAN Peroxisome biogenesis factor 1 OS=Homo sapiens GN=PEX1 PE=1 SV=1
novel_circ_0001108	chr11	18996165	19009619	-	13454	10962	evm.model.scaffold55827.10;	exon:19007919-19008107,intron:19005792-19006509,exon:19009447-19009619,exon:18996165-18996708,intron:18998814-19002011,intron:19006644-19007919,intron:19002094-19004962,intron:18996708-18998710,;	S_1	3	146	sp|O43933|PEX1_HUMAN Peroxisome biogenesis factor 1 OS=Homo sapiens GN=PEX1 PE=1 SV=1
novel_circ_0001109	chr11	19014942	19016377	-	1435	1435	evm.model.scaffold55827.10;	exon:19014942-19015113,exon:19016144-19016377,intron:19015113-19016144,;	L_2,L_3,S_1,S_2,S_3	3,2,3,4,8	21,16,47,23,30	sp|O43933|PEX1_HUMAN Peroxisome biogenesis factor 1 OS=Homo sapiens GN=PEX1 PE=1 SV=1
novel_circ_0001110	chr11	19525196	19527041	+	1845	1572	evm.model.scaffold76817.4;	intron:19525347-19526919,;	S_1	2	4	sp|O86034|BDHA_RHIME D-beta-hydroxybutyrate dehydrogenase OS=Rhizobium meliloti (strain 1021) GN=bdhA PE=1 SV=1
novel_circ_0001111	chr11	19657230	19658211	-	981	706	evm.model.scaffold76817.10_evm.model.scaffold76817.15_evm.model.scaffold76817.16;	intron:19657370-19658076,;	L_1,S_2,S_3	3,2,2	0,3,3	sp|Q16760|DGKD_HUMAN Diacylglycerol kinase delta OS=Homo sapiens GN=DGKD PE=1 SV=4
novel_circ_0001112	chr11	19663826	19674067	-	10241	8249	evm.model.scaffold76817.10_evm.model.scaffold76817.15_evm.model.scaffold76817.16;	intron:19665662-19668429,intron:19672928-19673887,exon:19673887-19674067,intron:19669011-19671677,intron:19671786-19672845,intron:19663914-19664532,;	L_3	3	16	sp|Q16760|DGKD_HUMAN Diacylglycerol kinase delta OS=Homo sapiens GN=DGKD PE=1 SV=4
novel_circ_0001113	chr11	19665567	19672928	-	7361	6876	evm.model.scaffold76817.10_evm.model.scaffold76817.15_evm.model.scaffold76817.16;	intron:19671786-19672845,intron:19669011-19671677,intron:19665662-19668429,intron:19668487-19668871,;	L_3,S_3	3,2	4,22	sp|Q16760|DGKD_HUMAN Diacylglycerol kinase delta OS=Homo sapiens GN=DGKD PE=1 SV=4
novel_circ_0001114	chr11	19938682	19939552	+	870	383	evm.model.scaffold76817.20;	intron:19938806-19939189,;	S_1,S_2	3,2	4,4	sp|Q90972|RNF13_CHICK E3 ubiquitin-protein ligase RNF13 OS=Gallus gallus GN=RNF13 PE=1 SV=1
novel_circ_0001115	chr11	19944042	19946155	+	2113	2022	evm.model.scaffold76817.20;	intron:19944133-19945958,exon:19945958-19946155,;	L_1	2	58	sp|Q90972|RNF13_CHICK E3 ubiquitin-protein ligase RNF13 OS=Gallus gallus GN=RNF13 PE=1 SV=1
novel_circ_0001116	chr11	19968365	19969167	-	802	802	evm.model.scaffold76817.21;	exon:19968992-19969167,exon:19968365-19968565,intron:19968565-19968992,;	L_1,L_2,L_3,S_1,S_2,S_3	26,20,2,3,22,31	57,50,24,44,62,72	sp|Q3SYC2|MOGT2_HUMAN 2-acylglycerol O-acyltransferase 2 OS=Homo sapiens GN=MOGAT2 PE=1 SV=2
novel_circ_0001117	chr11	19968459	19969167	-	708	602	evm.model.scaffold76817.21;	exon:19968992-19969167,intron:19968565-19968992,;	L_2	4	21	sp|Q3SYC2|MOGT2_HUMAN 2-acylglycerol O-acyltransferase 2 OS=Homo sapiens GN=MOGAT2 PE=1 SV=2
novel_circ_0001118	chr11	20011978	20013316	-	1338	1072	evm.model.scaffold76817.23;	exon:20012560-20012735,intron:20012735-20013194,intron:20012122-20012560,;	S_1,S_2	2,2	18,15	sp|Q14186|TFDP1_HUMAN Transcription factor Dp-1 OS=Homo sapiens GN=TFDP1 PE=1 SV=1
novel_circ_0001119	chr11	20054046	20055343	-	1297	1176	evm.model.scaffold76817.25;	intron:20054167-20055117,exon:20055117-20055343,;	L_1,L_3,S_2,S_3	6,3,2,3	12,31,49,39	sp|Q5ZI13|DNJC3_CHICK DnaJ homolog subfamily C member 3 OS=Gallus gallus GN=DNAJC3 PE=2 SV=1
novel_circ_0001120	chr11	20060668	20062207	-	1539	1339	evm.model.scaffold76817.25;	intron:20060743-20062082,;	L_1	2	2	sp|Q5ZI13|DNJC3_CHICK DnaJ homolog subfamily C member 3 OS=Gallus gallus GN=DNAJC3 PE=2 SV=1
novel_circ_0001121	chr11	20075466	20078056	+	2590	225	evm.model.scaffold76817.26;	exon:20075466-20075691,;	L_2	3	6	sp|Q7T019|DZIP1_DANRE Zinc finger protein Dzip1 OS=Danio rerio GN=dzip1 PE=2 SV=2
novel_circ_0001122	chr11	20092841	20101307	+	8466	8205	evm.model.scaffold76817.26;	intron:20093060-20094285,exon:20092841-20093060,intron:20098135-20101239,intron:20094391-20098048,;	L_2,L_3,S_1	3,3,3	10,5,24	sp|Q7T019|DZIP1_DANRE Zinc finger protein Dzip1 OS=Danio rerio GN=dzip1 PE=2 SV=2
novel_circ_0001123	chr11	20462171	20464098	+	1927	343	evm.model.scaffold76817.47;	exon:20463943-20464098,exon:20463567-20463755,;	S_1	3	5	--
novel_circ_0001124	chr11	21000317	21000832	+	515	515	--	--	L_2	2	0	--
novel_circ_0001125	chr11	21000780	21001115	+	335	335	--	--	L_2,L_3,S_1,S_2	3,2,3,2	0,0,0,0	--
novel_circ_0001126	chr11	21000806	21001131	+	325	325	--	--	L_2	2	0	--
novel_circ_0001127	chr11	21004949	21005736	-	787	787	evm.model.scaffold172727.11;	intron:21004514-21011489,;	L_1,L_2	2,4	90,79	sp|P27393|CO4A2_ASCSU Collagen alpha-2(IV) chain OS=Ascaris suum PE=2 SV=1
novel_circ_0001128	chr11	21006446	21007370	-	924	924	evm.model.scaffold172727.11;	intron:21004514-21011489,;	L_1,L_3	2,6	7,4	sp|P27393|CO4A2_ASCSU Collagen alpha-2(IV) chain OS=Ascaris suum PE=2 SV=1
novel_circ_0001129	chr11	21007310	21010924	-	3614	3614	evm.model.scaffold172727.11;	intron:21004514-21011489,;	L_3	2	15	sp|P27393|CO4A2_ASCSU Collagen alpha-2(IV) chain OS=Ascaris suum PE=2 SV=1
novel_circ_0001130	chr11	21013271	21014265	-	994	994	evm.model.scaffold172727.11;	exon:21013271-21013447,intron:21013447-21013701,intron:21013836-21014663,;	L_1,L_2,L_3,S_1,S_2,S_3	24,25,24,16,8,10	4.19539e+17	sp|P27393|CO4A2_ASCSU Collagen alpha-2(IV) chain OS=Ascaris suum PE=2 SV=1
novel_circ_0001131	chr11	21015362	21017115	-	1753	1753	evm.model.scaffold172727.11;	intron:21015506-21018355,;	L_2	3	12	sp|P27393|CO4A2_ASCSU Collagen alpha-2(IV) chain OS=Ascaris suum PE=2 SV=1
novel_circ_0001132	chr11	21017043	21018805	-	1762	1762	evm.model.scaffold172727.11;	intron:21015506-21018355,exon:21018355-21018508,;	S_3	2	127	sp|P27393|CO4A2_ASCSU Collagen alpha-2(IV) chain OS=Ascaris suum PE=2 SV=1
novel_circ_0001133	chr11	21018394	21019951	+	1557	1557	--	--	L_3	2	0	--
novel_circ_0001134	chr11	21116042	21116207	+	165	165	evm.model.scaffold172727.12;	exon:21115928-21116234,;	L_2	2	122	sp|P17139|CO4A1_CAEEL Collagen alpha-1(IV) chain OS=Caenorhabditis elegans GN=emb-9 PE=1 SV=5
novel_circ_0001135	chr11	21117733	21119120	+	1387	1225	evm.model.scaffold172727.12;	intron:21117814-21118388,intron:21118469-21118920,exon:21118920-21119120,;	S_3	2	361	sp|P17139|CO4A1_CAEEL Collagen alpha-1(IV) chain OS=Caenorhabditis elegans GN=emb-9 PE=1 SV=5
novel_circ_0001136	chr11	21118965	21121315	+	2350	2280	evm.model.scaffold172727.12;	exon:21118920-21119120,intron:21119120-21121200,;	L_3	2	15	sp|P17139|CO4A1_CAEEL Collagen alpha-1(IV) chain OS=Caenorhabditis elegans GN=emb-9 PE=1 SV=5
novel_circ_0001137	chr11	21124036	21125934	+	1898	1781	evm.model.scaffold172727.12;	intron:21124190-21125817,exon:21124036-21124190,;	L_2	2	43	sp|P17139|CO4A1_CAEEL Collagen alpha-1(IV) chain OS=Caenorhabditis elegans GN=emb-9 PE=1 SV=5
novel_circ_0001138	chr11	21129123	21129348	+	225	225	evm.model.scaffold172727.12;	intron:21127272-21130295,;	L_2	2	915	sp|P17139|CO4A1_CAEEL Collagen alpha-1(IV) chain OS=Caenorhabditis elegans GN=emb-9 PE=1 SV=5
novel_circ_0001139	chr11	21136443	21136763	+	320	320	evm.model.scaffold172727.12;	intron:21134768-21137495,;	L_3	2	2	sp|P17139|CO4A1_CAEEL Collagen alpha-1(IV) chain OS=Caenorhabditis elegans GN=emb-9 PE=1 SV=5
novel_circ_0001140	chr11	21368209	21369349	-	1140	1007	evm.model.scaffold36337.6;	intron:21368429-21369216,exon:21368209-21368429,;	L_1,S_2	3,2	4,23	--
novel_circ_0001141	chr11	21453826	21455663	-	1837	1593	evm.model.scaffold12375.1;	intron:21453958-21455551,;	S_2	2	1	sp|P47791|GSHR_MOUSE Glutathione reductase, mitochondrial OS=Mus musculus GN=Gsr PE=1 SV=3
novel_circ_0001142	chr11	21520263	21520556	-	293	293	evm.model.scaffold12375.3;	exon:21520263-21520556,;	L_1,L_2,S_1,S_2	2,3,4,7	40,68,55,48	sp|Q28J82|W11B2_XENTR Protein Wnt-11b-2 OS=Xenopus tropicalis GN=wnt11b-2 PE=2 SV=1
novel_circ_0001143	chr11	22012198	22012808	-	610	610	evm.model.scaffold91437.28;	exon:22012164-22016105,;	S_1	2	4570	sp|Q9UT59|YKJ7_SCHPO Putative uncharacterized oxidoreductase C513.07 OS=Schizosaccharomyces pombe (strain 972 / ATCC 24843) GN=SPAC513.07 PE=3 SV=1
novel_circ_0001144	chr11	22012912	22013295	-	383	383	evm.model.scaffold91437.28;	exon:22012164-22016105,;	L_3	2	1228	sp|Q9UT59|YKJ7_SCHPO Putative uncharacterized oxidoreductase C513.07 OS=Schizosaccharomyces pombe (strain 972 / ATCC 24843) GN=SPAC513.07 PE=3 SV=1
novel_circ_0001145	chr11	22012975	22013164	-	189	189	evm.model.scaffold91437.28;	exon:22012164-22016105,;	S_3	2	277	sp|Q9UT59|YKJ7_SCHPO Putative uncharacterized oxidoreductase C513.07 OS=Schizosaccharomyces pombe (strain 972 / ATCC 24843) GN=SPAC513.07 PE=3 SV=1
novel_circ_0001146	chr11	22013955	22014140	+	185	185	--	--	S_2	2	0	--
novel_circ_0001147	chr11	22014192	22014577	+	385	385	--	--	L_1,S_1,S_3	3,2,5	0,0,0	--
novel_circ_0001148	chr11	22311230	22313768	-	2538	2538	evm.model.scaffold91437.13;	intron:22313027-22315476,exon:22311230-22311398,;	L_1,L_2,L_3,S_1,S_2,S_3	24,14,12,13,17,6	2,2,6,5,8,2	--
novel_circ_0001149	chr11	22311230	22317091	-	5861	3671	evm.model.scaffold91437.13;	intron:22315571-22316625,intron:22313027-22315476,exon:22311230-22311398,;	L_2	2	9	--
novel_circ_0001150	chr11	22324661	22333472	-	8811	8531	evm.model.scaffold91437.12;	intron:22324792-22333323,;	S_2	2	19	--
novel_circ_0001151	chr11	22411658	22411843	+	185	185	--	--	S_3	2	0	--
novel_circ_0001152	chr11	22419181	22419485	-	304	304	evm.model.scaffold91437.11.2;	intron:22412749-22435757,;	L_1,S_3	2,2	1,4	sp|Q8BZ00|SL9A9_MOUSE Sodium/hydrogen exchanger 9 OS=Mus musculus GN=Slc9a9 PE=2 SV=1
novel_circ_0001153	chr11	22419203	22419507	-	304	304	evm.model.scaffold91437.11.2;	intron:22412749-22435757,;	L_1,S_3	2,2	0,4	sp|Q8BZ00|SL9A9_MOUSE Sodium/hydrogen exchanger 9 OS=Mus musculus GN=Slc9a9 PE=2 SV=1
novel_circ_0001154	chr11	22452559	22460879	-	8320	5865	evm.model.scaffold91437.11.2;	intron:22452679-22458544,;	L_2	2	5	sp|Q8BZ00|SL9A9_MOUSE Sodium/hydrogen exchanger 9 OS=Mus musculus GN=Slc9a9 PE=2 SV=1
novel_circ_0001155	chr11	22510753	22511011	-	258	258	--	--	L_1,L_2,S_1,S_2,S_3	6,3,6,4,3	0,0,0,0,0	--
novel_circ_0001156	chr11	22593160	22593655	+	495	495	--	--	S_2	2	0	--
novel_circ_0001157	chr11	22935514	22935963	+	449	449	--	--	L_1	2	0	--
novel_circ_0001158	chr11	23011867	23014749	-	2882	2004	evm.model.scaffold3565.19;	exon:23011893-23013897,;	S_1	4	178	--
novel_circ_0001159	chr11	23011951	23012227	-	276	276	evm.model.scaffold3565.19;	exon:23011893-23013897,;	S_2	5	13	--
novel_circ_0001160	chr11	23628499	23631189	+	2690	2690	--	--	L_2	2	0	--
novel_circ_0001161	chr11	23631730	23644620	-	12890	7361	evm.model.scaffold128303.6.6;	intron:23643892-23644482,exon:23637043-23638053,intron:23638053-23643814,;	L_1,L_3,S_1,S_2	11,6,3,5	76642114861027	sp|Q96II8|LRCH3_HUMAN Leucine-rich repeat and calponin homology domain-containing protein 3 OS=Homo sapiens GN=LRCH3 PE=1 SV=2
novel_circ_0001162	chr11	23631730	23649610	-	17880	12202	evm.model.scaffold128303.6.6;	exon:23637043-23638053,intron:23647956-23649488,intron:23644620-23647929,intron:23638053-23643814,intron:23643892-23644482,;	S_2	2	3268	sp|Q96II8|LRCH3_HUMAN Leucine-rich repeat and calponin homology domain-containing protein 3 OS=Homo sapiens GN=LRCH3 PE=1 SV=2
novel_circ_0001163	chr11	23643814	23644620	-	806	590	evm.model.scaffold128303.6.6;	intron:23643892-23644482,;	S_3	2	21	sp|Q96II8|LRCH3_HUMAN Leucine-rich repeat and calponin homology domain-containing protein 3 OS=Homo sapiens GN=LRCH3 PE=1 SV=2
novel_circ_0001164	chr11	23643814	23649610	-	5796	5431	evm.model.scaffold128303.6.6;	intron:23643892-23644482,intron:23647956-23649488,intron:23644620-23647929,;	L_2,S_1	4,5	16442131	sp|Q96II8|LRCH3_HUMAN Leucine-rich repeat and calponin homology domain-containing protein 3 OS=Homo sapiens GN=LRCH3 PE=1 SV=2
novel_circ_0001165	chr11	23653024	23667691	-	14667	14411	evm.model.scaffold128303.6.6;	exon:23656136-23656452,exon:23656987-23657140,intron:23657140-23667341,intron:23653166-23654975,intron:23656452-23656987,exon:23667341-23667691,intron:23655089-23656136,;	S_1,S_3	3,6	18971543	sp|Q96II8|LRCH3_HUMAN Leucine-rich repeat and calponin homology domain-containing protein 3 OS=Homo sapiens GN=LRCH3 PE=1 SV=2
novel_circ_0001166	chr11	23653087	23667691	-	14604	14411	evm.model.scaffold128303.6.6;	intron:23657140-23667341,intron:23655089-23656136,intron:23656452-23656987,exon:23667341-23667691,exon:23656136-23656452,intron:23653166-23654975,exon:23656987-23657140,;	L_2	2	1112	sp|Q96II8|LRCH3_HUMAN Leucine-rich repeat and calponin homology domain-containing protein 3 OS=Homo sapiens GN=LRCH3 PE=1 SV=2
novel_circ_0001167	chr11	23667341	23667691	-	350	350	evm.model.scaffold128303.6.6;	exon:23667341-23667691,;	L_1,S_1,S_3	4,3,2	280338275	sp|Q96II8|LRCH3_HUMAN Leucine-rich repeat and calponin homology domain-containing protein 3 OS=Homo sapiens GN=LRCH3 PE=1 SV=2
novel_circ_0001168	chr11	23667341	23673596	-	6255	6255	evm.model.scaffold128303.6.6;	intron:23667691-23673329,exon:23673329-23673596,exon:23667341-23667691,;	S_1	2	1190	sp|Q96II8|LRCH3_HUMAN Leucine-rich repeat and calponin homology domain-containing protein 3 OS=Homo sapiens GN=LRCH3 PE=1 SV=2
novel_circ_0001169	chr11	23675426	23676931	-	1505	782	evm.model.scaffold128303.6.6;	intron:23676012-23676794,;	L_3	3	4	sp|Q96II8|LRCH3_HUMAN Leucine-rich repeat and calponin homology domain-containing protein 3 OS=Homo sapiens GN=LRCH3 PE=1 SV=2
novel_circ_0001170	chr11	23677386	23679573	-	2187	1806	evm.model.scaffold128303.6.6;	intron:23677492-23677973,intron:23678103-23679428,;	L_3	2	39	sp|Q96II8|LRCH3_HUMAN Leucine-rich repeat and calponin homology domain-containing protein 3 OS=Homo sapiens GN=LRCH3 PE=1 SV=2
novel_circ_0001171	chr11	23839871	23843748	-	3877	3877	--	--	L_2	2	0	--
novel_circ_0001172	chr11	23854680	23855101	-	421	421	--	--	L_1,L_3	2,6	0,0	--
novel_circ_0001173	chr11	24126709	24128401	-	1692	1692	--	--	S_2	2	0	--
novel_circ_0001174	chr11	24298265	24303993	-	5728	5728	--	--	S_1	2	0	--
novel_circ_0001175	chr11	24302270	24303993	-	1723	1723	--	--	L_1,L_2,L_3,S_1,S_3	4,3,2,5,2	0,0,0,0,0	--
novel_circ_0001176	chr11	24935737	24948403	-	12666	12666	evm.model.scaffold82985.13;	intron:24943965-24946942,exon:24946942-24947473,intron:24930074-24943914,;	S_2	2	19	sp|Q8K1C7|MOT14_MOUSE Monocarboxylate transporter 14 OS=Mus musculus GN=Slc16a14 PE=2 SV=1
novel_circ_0001177	chr11	25383572	25383876	+	304	304	--	--	L_3	2	0	--
novel_circ_0001178	chr11	25618574	25618969	+	395	395	evm.model.scaffold53705.12.2;	intron:25609136-25642235,;	L_1,L_2,S_1,S_2,S_3	4,5,3,3,2	10,11,11,12,7	--
novel_circ_0001179	chr11	25811836	25824510	+	12674	10273	evm.model.scaffold53705.15;	intron:25812004-25814536,intron:25817654-25821511,intron:25814569-25817592,exon:25811836-25812004,intron:25821606-25822299,;	L_3	2	66	sp|P83510|TNIK_MOUSE Traf2 and NCK-interacting protein kinase OS=Mus musculus GN=Tnik PE=1 SV=2
novel_circ_0001180	chr11	26182801	26185639	+	2838	1504	evm.model.scaffold173443.26;	intron:26184210-26185555,exon:26184051-26184210,;	L_3	2	6	sp|P41732|TSN7_HUMAN Tetraspanin-7 OS=Homo sapiens GN=TSPAN7 PE=1 SV=2
novel_circ_0001181	chr11	26324704	26324965	-	261	261	evm.model.scaffold173443.20;	exon:26324704-26324965,;	L_2,S_2	3,2	4,3	--
novel_circ_0001182	chr11	26363552	26363849	-	297	297	--	--	L_3	3	0	--
novel_circ_0001183	chr11	26368330	26370492	-	2162	2162	--	--	S_1,S_3	2,2	0,0	--
novel_circ_0001184	chr11	27016586	27018018	+	1432	1311	evm.model.scaffold173443.1;	intron:27016707-27017838,exon:27017838-27018018,;	L_2,S_1,S_2	3,3,2	11,39,30	sp|Q569D5|SBP1_XENTR Selenium-binding protein 1 OS=Xenopus tropicalis GN=selenbp1 PE=2 SV=1
novel_circ_0001185	chr11	27504214	27504550	+	336	336	evm.model.scaffold112249.5;	exon:27504214-27504550,;	S_2	2	16	--
novel_circ_0001186	chr11	2790023	2838060	-	48037	46937	evm.model.scaffold21299.11;	intron:2792149-2837259,exon:2790023-2790448,intron:2790448-2791387,exon:2791387-2791850,;	S_2	6	164	sp|Q9EQ76|FMO3_RAT Dimethylaniline monooxygenase [N-oxide-forming] 3 OS=Rattus norvegicus GN=Fmo3 PE=1 SV=1
novel_circ_0001187	chr11	28099986	28100442	+	456	456	evm.model.scaffold80209.3;	exon:28099986-28100442,;	L_1,L_2,L_3,S_1,S_2,S_3	54,29,39,15,25,25	2.93627e+23	sp|Q5ZKW9|MBNL1_CHICK Muscleblind-like protein 1 OS=Gallus gallus GN=MBNL1 PE=2 SV=1
novel_circ_0001188	chr11	28099986	28119229	+	19243	19243	evm.model.scaffold80209.3;	exon:28099986-28100442,intron:28100442-28119064,exon:28119064-28119229,;	L_1,L_2,L_3,S_1,S_2,S_3	17,2,11,2,2,2	4.21839e+23	sp|Q5ZKW9|MBNL1_CHICK Muscleblind-like protein 1 OS=Gallus gallus GN=MBNL1 PE=2 SV=1
novel_circ_0001189	chr11	28099986	28131340	+	31354	31354	evm.model.scaffold80209.3;	exon:28119064-28119229,intron:28100442-28119064,exon:28131139-28131340,exon:28099986-28100442,intron:28119229-28131139,;	L_3	4	6329	sp|Q5ZKW9|MBNL1_CHICK Muscleblind-like protein 1 OS=Gallus gallus GN=MBNL1 PE=2 SV=1
novel_circ_0001190	chr11	28119064	28119229	+	165	165	evm.model.scaffold80209.3;	exon:28119064-28119229,;	L_3	3	369	sp|Q5ZKW9|MBNL1_CHICK Muscleblind-like protein 1 OS=Gallus gallus GN=MBNL1 PE=2 SV=1
novel_circ_0001191	chr11	28119064	28132854	+	13790	13790	evm.model.scaffold80209.3;	exon:28131139-28131340,exon:28119064-28119229,intron:28119229-28131139,exon:28132599-28132854,intron:28131340-28132599,;	L_1	3	2989	sp|Q5ZKW9|MBNL1_CHICK Muscleblind-like protein 1 OS=Gallus gallus GN=MBNL1 PE=2 SV=1
novel_circ_0001192	chr11	28119064	28135850	+	16786	16786	evm.model.scaffold80209.3;	intron:28132854-28135696,intron:28131340-28132599,intron:28119229-28131139,exon:28132599-28132854,exon:28131139-28131340,exon:28135696-28135850,exon:28119064-28119229,;	L_1,L_3	2,2	41154219	sp|Q5ZKW9|MBNL1_CHICK Muscleblind-like protein 1 OS=Gallus gallus GN=MBNL1 PE=2 SV=1
novel_circ_0001193	chr11	28131139	28131340	+	201	201	evm.model.scaffold80209.3;	exon:28131139-28131340,;	L_1	2	556	sp|Q5ZKW9|MBNL1_CHICK Muscleblind-like protein 1 OS=Gallus gallus GN=MBNL1 PE=2 SV=1
novel_circ_0001194	chr11	28131139	28132707	+	1568	1460	evm.model.scaffold80209.3;	exon:28131139-28131340,intron:28131340-28132599,;	S_2,S_3	5,3	1231970	sp|Q5ZKW9|MBNL1_CHICK Muscleblind-like protein 1 OS=Gallus gallus GN=MBNL1 PE=2 SV=1
novel_circ_0001195	chr11	28131139	28132854	+	1715	1715	evm.model.scaffold80209.3;	exon:28131139-28131340,intron:28131340-28132599,exon:28132599-28132854,;	L_1,L_2,S_1,S_2,S_3	5,12,5,9,9	1.84417e+19	sp|Q5ZKW9|MBNL1_CHICK Muscleblind-like protein 1 OS=Gallus gallus GN=MBNL1 PE=2 SV=1
novel_circ_0001196	chr11	28131139	28135850	+	4711	4711	evm.model.scaffold80209.3;	exon:28131139-28131340,exon:28132599-28132854,exon:28135696-28135850,intron:28132854-28135696,intron:28131340-28132599,;	L_1,L_2,L_3,S_1,S_2,S_3	23,19,32,7,20,16	2.97027e+23	sp|Q5ZKW9|MBNL1_CHICK Muscleblind-like protein 1 OS=Gallus gallus GN=MBNL1 PE=2 SV=1
novel_circ_0001197	chr11	28135696	28135850	+	154	154	evm.model.scaffold80209.3;	exon:28135696-28135850,;	L_1,L_2,L_3,S_1,S_2,S_3	14,12,45,4,5,6	12,11,16,13,14,9	sp|Q5ZKW9|MBNL1_CHICK Muscleblind-like protein 1 OS=Gallus gallus GN=MBNL1 PE=2 SV=1
novel_circ_0001198	chr11	28145226	28146010	+	784	784	evm.model.scaffold80209.3;	exon:28144143-28150233,;	S_3	3	4949	sp|Q5ZKW9|MBNL1_CHICK Muscleblind-like protein 1 OS=Gallus gallus GN=MBNL1 PE=2 SV=1
novel_circ_0001199	chr11	28145908	28146275	+	367	367	evm.model.scaffold80209.3;	exon:28144143-28150233,;	L_1	2	1806	sp|Q5ZKW9|MBNL1_CHICK Muscleblind-like protein 1 OS=Gallus gallus GN=MBNL1 PE=2 SV=1
novel_circ_0001200	chr11	28146716	28147353	+	637	637	evm.model.scaffold80209.3;	exon:28144143-28150233,;	L_2	2	3859	sp|Q5ZKW9|MBNL1_CHICK Muscleblind-like protein 1 OS=Gallus gallus GN=MBNL1 PE=2 SV=1
novel_circ_0001201	chr11	28146847	28147286	+	439	439	evm.model.scaffold80209.3;	exon:28144143-28150233,;	S_2	2	2033	sp|Q5ZKW9|MBNL1_CHICK Muscleblind-like protein 1 OS=Gallus gallus GN=MBNL1 PE=2 SV=1
novel_circ_0001202	chr11	28147658	28149708	-	2050	2050	--	--	L_1	2	0	--
novel_circ_0001203	chr11	28147804	28148137	-	333	333	--	--	S_3	2	0	--
novel_circ_0001204	chr11	28148029	28149662	-	1633	1633	--	--	L_1	2	0	--
novel_circ_0001205	chr11	28187213	28189654	-	2441	1117	evm.model.scaffold80209.5;	intron:28188292-28189237,exon:28189482-28189654,;	L_3	4	2	sp|Q66HB3|IFT80_RAT Intraflagellar transport protein 80 homolog OS=Rattus norvegicus GN=Ift80 PE=2 SV=1
novel_circ_0001206	chr11	28204584	28217911	-	13327	13043	evm.model.scaffold80209.5;	intron:28204732-28217775,;	L_1,L_2,L_3,S_1,S_2	5,3,6,3,2	64,65,36,133,80	sp|Q66HB3|IFT80_RAT Intraflagellar transport protein 80 homolog OS=Rattus norvegicus GN=Ift80 PE=2 SV=1
novel_circ_0001207	chr11	28204584	28233686	-	29102	28753	evm.model.scaffold80209.5;	intron:28217911-28233621,intron:28204732-28217775,;	L_1,L_3	4,3	143,95	sp|Q66HB3|IFT80_RAT Intraflagellar transport protein 80 homolog OS=Rattus norvegicus GN=Ift80 PE=2 SV=1
novel_circ_0001208	chr11	28304988	28311870	+	6882	6687	evm.model.scaffold80209.7;	intron:28310469-28311775,exon:28304988-28305321,intron:28305321-28310369,;	S_1,S_2	2,2	21,10	sp|Q96LI9|CX058_HUMAN Putative uncharacterized protein CXorf58 OS=Homo sapiens GN=CXorf58 PE=2 SV=2
novel_circ_0001209	chr11	28305003	28311870	+	6867	6687	evm.model.scaffold80209.7;	exon:28304988-28305321,intron:28310469-28311775,intron:28305321-28310369,;	L_3	2	7	sp|Q96LI9|CX058_HUMAN Putative uncharacterized protein CXorf58 OS=Homo sapiens GN=CXorf58 PE=2 SV=2
novel_circ_0001210	chr11	28457854	28461939	+	4085	2850	evm.model.scaffold69241.23;	exon:28458866-28459064,intron:28459064-28460129,intron:28460254-28461841,;	L_2	2	22	sp|P29144|TPP2_HUMAN Tripeptidyl-peptidase 2 OS=Homo sapiens GN=TPP2 PE=1 SV=4
novel_circ_0001211	chr11	28462312	28465543	+	3231	1726	evm.model.scaffold69241.23;	intron:28463583-28464492,intron:28464592-28465409,;	S_2	2	14	sp|P29144|TPP2_HUMAN Tripeptidyl-peptidase 2 OS=Homo sapiens GN=TPP2 PE=1 SV=4
novel_circ_0001212	chr11	28487183	28488180	+	997	766	evm.model.scaffold69241.23;	intron:28487283-28488049,;	L_1,L_3	2,5	0,2	sp|P29144|TPP2_HUMAN Tripeptidyl-peptidase 2 OS=Homo sapiens GN=TPP2 PE=1 SV=4
novel_circ_0001213	chr11	28585835	28587248	-	1413	231	evm.model.scaffold69241.14;	exon:28587017-28587248,;	L_1,L_2,L_3	2,3,2	8,6,7	sp|O15439|MRP4_HUMAN Multidrug resistance-associated protein 4 OS=Homo sapiens GN=ABCC4 PE=1 SV=3
novel_circ_0001214	chr11	28594147	28600212	-	6065	915	evm.model.scaffold69241.14;	exon:28594870-28595062,intron:28594329-28594870,exon:28594147-28594329,;	L_1,L_2,L_3,S_1,S_3	9,7,4,2,5	16,4,10,23,17	sp|O15439|MRP4_HUMAN Multidrug resistance-associated protein 4 OS=Homo sapiens GN=ABCC4 PE=1 SV=3
novel_circ_0001215	chr11	28644948	28651689	-	6741	6741	evm.model.scaffold69241.12;	exon:28651439-28651689,intron:28638946-28651439,;	L_1,L_2,L_3,S_1,S_2	6,3,7,2,5	89,68,41,244,170	sp|O15439|MRP4_HUMAN Multidrug resistance-associated protein 4 OS=Homo sapiens GN=ABCC4 PE=1 SV=3
novel_circ_0001216	chr11	28658700	28658860	-	160	160	evm.model.scaffold69241.12;	intron:28651689-28659023,;	S_2	2	1	sp|O15439|MRP4_HUMAN Multidrug resistance-associated protein 4 OS=Homo sapiens GN=ABCC4 PE=1 SV=3
novel_circ_0001217	chr11	28745381	28745796	+	415	415	evm.model.scaffold69241.9;	exon:28745381-28745843,;	L_3	2	20	--
novel_circ_0001218	chr11	28865106	28865481	-	375	375	evm.model.scaffold98043.3;	intron:28863658-28873491,;	L_1,L_2,L_3,S_1,S_2,S_3	26,19,11,30,16,5	53,43,22,59,48,25	sp|Q501L3|MSD4_RAT Myb/SANT-like DNA-binding domain-containing protein 4 OS=Rattus norvegicus GN=Msantd4 PE=2 SV=1
novel_circ_0001219	chr11	29008902	29030154	-	21252	21252	evm.model.scaffold98043.9.1;	intron:29007032-29028741,intron:29029070-29029945,;	S_3	3	14	sp|Q8N2E2|VWDE_HUMAN von Willebrand factor D and EGF domain-containing protein OS=Homo sapiens GN=VWDE PE=2 SV=4
novel_circ_0001220	chr11	29047187	29047916	-	729	294	evm.model.scaffold98043.9.1;	exon:29047187-29047481,;	L_1,L_2,L_3,S_1,S_2,S_3	158,122,291,144,120,24	140,135,216,151,124,53	sp|Q8N2E2|VWDE_HUMAN von Willebrand factor D and EGF domain-containing protein OS=Homo sapiens GN=VWDE PE=2 SV=4
novel_circ_0001221	chr11	29047187	29048424	-	1237	1237	evm.model.scaffold98043.9.1;	exon:29047187-29047481,intron:29047481-29049477,;	L_1,S_1,S_3	4,3,3	140,159,55	sp|Q8N2E2|VWDE_HUMAN von Willebrand factor D and EGF domain-containing protein OS=Homo sapiens GN=VWDE PE=2 SV=4
novel_circ_0001222	chr11	29086241	29087934	-	1693	540	evm.model.scaffold98043.10;	exon:29086241-29086781,;	L_3	2	108	sp|Q9UL36|ZN236_HUMAN Zinc finger protein 236 OS=Homo sapiens GN=ZNF236 PE=2 SV=2
novel_circ_0001223	chr11	29237159	29243878	-	6719	6548	evm.model.scaffold98043.17;	intron:29237254-29240186,exon:29243686-29243878,intron:29240262-29243686,;	L_1,L_2,S_1,S_2	3,2,3,2	175172358225	sp|Q9UJG1|MSPD1_HUMAN Motile sperm domain-containing protein 1 OS=Homo sapiens GN=MOSPD1 PE=2 SV=1
novel_circ_0001224	chr11	29257098	29258974	+	1876	1659	evm.model.scaffold98043.18;	exon:29257825-29257988,intron:29257988-29258864,intron:29257205-29257825,;	L_2,S_2	2,3	16,32	sp|Q64707|U2AFL_MOUSE U2 small nuclear ribonucleoprotein auxiliary factor 35 kDa subunit-related protein 1 OS=Mus musculus GN=Zrsr1 PE=2 SV=1
novel_circ_0001225	chr11	29282310	29284692	-	2382	2135	evm.model.scaffold98043.19;	intron:29282448-29283660,intron:29283769-29284513,exon:29284513-29284692,;	L_1,L_3	4,2	12,12	sp|P56377|AP1S2_HUMAN AP-1 complex subunit sigma-2 OS=Homo sapiens GN=AP1S2 PE=1 SV=1
novel_circ_0001226	chr11	29290966	29299477	+	8511	2029	evm.model.scaffold98043.20;	intron:29291632-29292271,intron:29294771-29295599,exon:29299233-29299596,exon:29294572-29294771,;	L_1,L_2,L_3	7,4,2	27,41,27	sp|A6QP05|DHR12_BOVIN Dehydrogenase/reductase SDR family member 12 OS=Bos taurus GN=DHRS12 PE=2 SV=1
novel_circ_0001227	chr11	29310206	29310514	-	308	308	--	--	S_1	2	0	--
novel_circ_0001228	chr11	30179433	30179857	-	424	424	--	--	S_2	2	0	--
novel_circ_0001229	chr11	30191088	30191288	-	200	200	--	--	S_2	2	0	--
novel_circ_0001230	chr11	31226488	31228890	-	2402	2123	evm.model.scaffold126527.7;	intron:31227468-31228784,intron:31226587-31227394,;	L_1	2	18	sp|Q13620|CUL4B_HUMAN Cullin-4B OS=Homo sapiens GN=CUL4B PE=1 SV=4
novel_circ_0001231	chr11	31653133	31657380	-	4247	4247	--	--	L_3	3	0	--
novel_circ_0001232	chr11	31763727	31764786	+	1059	1059	evm.model.scaffold126527.21;	exon:31763727-31765366,;	L_3	4	308	sp|Q54KA7|SECG_DICDI Ankyrin repeat, PH and SEC7 domain containing protein secG OS=Dictyostelium discoideum GN=secG PE=2 SV=1
novel_circ_0001233	chr11	31806457	31807699	+	1242	215	evm.model.scaffold70437.2;	exon:31806443-31806658,;	L_2	2	23	sp|O35344|IMA4_MOUSE Importin subunit alpha-4 OS=Mus musculus GN=Kpna3 PE=1 SV=1
novel_circ_0001234	chr11	31814572	31815238	+	666	574	evm.model.scaffold70437.2;	intron:31814735-31815146,exon:31814572-31814735,;	L_1	2	19	sp|O35344|IMA4_MOUSE Importin subunit alpha-4 OS=Mus musculus GN=Kpna3 PE=1 SV=1
novel_circ_0001235	chr11	31885845	31886023	+	178	178	--	--	S_3	6	0	--
novel_circ_0001236	chr11	31940436	31941316	+	880	880	evm.model.scaffold70437.9;	intron:31932994-31941006,exon:31941006-31941316,;	L_3,S_3	2,2	80,44	sp|Q8Q0U0|Y045_METMA Putative ankyrin repeat protein MM_0045 OS=Methanosarcina mazei (strain ATCC BAA-159 / DSM 3647 / Goe1 / Go1 / JCM 11833 / OCM 88) GN=MM_0045 PE=3 SV=1
novel_circ_0001237	chr11	32092331	32094989	+	2658	2608	evm.model.scaffold85593.8;	intron:32092541-32093971,exon:32092331-32092541,intron:32094152-32094939,exon:32093971-32094152,;	L_1,S_1	2,2	10,12	sp|Q86V85|GP180_HUMAN Integral membrane protein GPR180 OS=Homo sapiens GN=GPR180 PE=2 SV=1
novel_circ_0001238	chr11	32493913	32495926	+	2013	2013	--	--	L_3	3	0	--
novel_circ_0001239	chr11	32819696	32827440	+	7744	7130	evm.model.scaffold142255.10;	exon:32819696-32826826,;	L_1	4	571	sp|Q9Y2F5|ICE1_HUMAN Little elongation complex subunit 1 OS=Homo sapiens GN=ICE1 PE=1 SV=5
novel_circ_0001240	chr11	32832805	32835070	+	2265	1098	evm.model.scaffold142255.10;	intron:32832891-32833989,;	L_1,L_2	2,3	2,1	sp|Q9Y2F5|ICE1_HUMAN Little elongation complex subunit 1 OS=Homo sapiens GN=ICE1 PE=1 SV=5
novel_circ_0001241	chr11	32915530	32917162	-	1632	1396	evm.model.scaffold142255.12;	intron:32916519-32917020,exon:32915530-32915685,intron:32915685-32916425,;	S_1,S_3	2,2	10,12	sp|Q93008|USP9X_HUMAN Probable ubiquitin carboxyl-terminal hydrolase FAF-X OS=Homo sapiens GN=USP9X PE=1 SV=3
novel_circ_0001242	chr11	32926029	32934690	-	8661	3709	evm.model.scaffold142255.12;	exon:32928880-32929047,intron:32926646-32927364,intron:32933502-32934449,intron:32926240-32926499,exon:32930180-32930418,intron:32932436-32933364,exon:32934449-32934690,exon:32926029-32926240,;	L_2	2	144	sp|Q93008|USP9X_HUMAN Probable ubiquitin carboxyl-terminal hydrolase FAF-X OS=Homo sapiens GN=USP9X PE=1 SV=3
novel_circ_0001243	chr11	33355279	33356087	+	808	808	--	--	L_1	2	0	--
novel_circ_0001244	chr11	33364360	33375710	-	11350	11086	evm.model.scaffold155579.8;	intron:33365991-33375548,exon:33375548-33375710,intron:33364481-33365848,;	S_1	2	319	sp|Q9YI37|SUCB1_COLLI Succinyl-CoA ligase [ADP-forming] subunit beta, mitochondrial (Fragment) OS=Columba livia GN=SUCLA2 PE=1 SV=1
novel_circ_0001245	chr11	33398303	33399220	-	917	805	evm.model.scaffold155579.8;	exon:33398303-33398466,exon:33399057-33399220,intron:33398790-33399057,intron:33398466-33398678,;	L_1,L_3,S_1,S_3	2,3,2,3	186190118145	sp|Q9YI37|SUCB1_COLLI Succinyl-CoA ligase [ADP-forming] subunit beta, mitochondrial (Fragment) OS=Columba livia GN=SUCLA2 PE=1 SV=1
novel_circ_0001246	chr11	33486775	33486937	+	162	162	evm.model.scaffold129369.1;	exon:33484681-33488305,;	S_2	3	2	sp|Q8IWJ2|GCC2_HUMAN GRIP and coiled-coil domain-containing protein 2 OS=Homo sapiens GN=GCC2 PE=1 SV=4
novel_circ_0001247	chr11	3360629	3362585	-	1956	1956	evm.model.scaffold29855.1;	exon:3361920-3362105,intron:3356254-3361920,;	L_1,L_3	7,2	36,25	sp|Q9X248|FABG_THEMA 3-oxoacyl-[acyl-carrier-protein] reductase FabG OS=Thermotoga maritima (strain ATCC 43589 / MSB8 / DSM 3109 / JCM 10099) GN=fabG PE=3 SV=1
novel_circ_0001248	chr11	3360629	3364060	-	3431	3431	evm.model.scaffold29855.1;	intron:3356254-3361920,intron:3362105-3362446,intron:3362585-3363964,;	L_1,L_2,S_1,S_2,S_3	3,10,3,7,3	67,47,22,37,16	sp|Q9X248|FABG_THEMA 3-oxoacyl-[acyl-carrier-protein] reductase FabG OS=Thermotoga maritima (strain ATCC 43589 / MSB8 / DSM 3109 / JCM 10099) GN=fabG PE=3 SV=1
novel_circ_0001249	chr11	33885445	33889140	+	3695	3695	--	--	S_2	2	0	--
novel_circ_0001250	chr11	33910214	33911012	-	798	798	--	--	S_2	2	0	--
novel_circ_0001251	chr11	34141480	34144900	-	3420	1788	evm.model.scaffold29013.3;	intron:34143837-34144698,exon:34141480-34141640,intron:34141640-34142205,exon:34144698-34144900,;	S_1	2	71	sp|Q5ZJP5|FND3A_CHICK Fibronectin type-III domain-containing protein 3a OS=Gallus gallus GN=FNDC3A PE=2 SV=2
novel_circ_0001252	chr11	34250074	34250529	-	455	455	evm.model.scaffold29013.3;	exon:34250074-34250532,;	L_1	3	35	sp|Q5ZJP5|FND3A_CHICK Fibronectin type-III domain-containing protein 3a OS=Gallus gallus GN=FNDC3A PE=2 SV=2
novel_circ_0001253	chr11	34250074	34268024	-	17950	458	evm.model.scaffold29013.3;	exon:34250074-34250532,;	L_1	2	37	sp|Q5ZJP5|FND3A_CHICK Fibronectin type-III domain-containing protein 3a OS=Gallus gallus GN=FNDC3A PE=2 SV=2
novel_circ_0001254	chr11	34742474	34743172	+	698	698	evm.model.scaffold139609.1;	exon:34742474-34743172,;	L_3,S_1	2,2	1033996	sp|P78333|GPC5_HUMAN Glypican-5 OS=Homo sapiens GN=GPC5 PE=2 SV=1
novel_circ_0001255	chr11	34742474	34748739	+	6265	6265	evm.model.scaffold139609.1;	intron:34743172-34748476,exon:34748476-34748739,exon:34742474-34743172,;	L_1,L_2,L_3,S_1,S_2	3,2,5,4,2	1.22496e+18	sp|P78333|GPC5_HUMAN Glypican-5 OS=Homo sapiens GN=GPC5 PE=2 SV=1
novel_circ_0001256	chr11	34748476	34748739	+	263	263	evm.model.scaffold139609.1;	exon:34748476-34748739,;	L_1,L_2,L_3,S_1,S_2	24,6,20,4,9	251214204308234	sp|P78333|GPC5_HUMAN Glypican-5 OS=Homo sapiens GN=GPC5 PE=2 SV=1
novel_circ_0001257	chr11	34790572	34796310	+	5738	5611	evm.model.scaffold139609.3;	exon:34796138-34796310,intron:34790699-34796138,;	S_3	2	181	--
novel_circ_0001258	chr11	3480956	3481257	-	301	301	evm.model.scaffold103229.11;	exon:3480956-3481257,;	L_1,L_2	3,4	13,15	sp|Q8CIM8|INT4_MOUSE Integrator complex subunit 4 OS=Mus musculus GN=Ints4 PE=1 SV=1
novel_circ_0001259	chr11	35185042	35186623	+	1581	1502	evm.model.scaffold70833.9;	exon:35185042-35185347,intron:35185347-35186544,;	L_2,S_3	2,2	11,28	sp|Q9Y4P1|ATG4B_HUMAN Cysteine protease ATG4B OS=Homo sapiens GN=ATG4B PE=1 SV=2
novel_circ_0001260	chr11	35211450	35211651	+	201	201	--	--	L_2	3	0	--
novel_circ_0001261	chr11	35211456	35211657	+	201	201	--	--	L_2	3	0	--
novel_circ_0001262	chr11	3535656	3536255	+	599	357	evm.model.scaffold103229.8;	intron:3535797-3536154,;	L_1	2	2	--
novel_circ_0001263	chr11	3535656	3539845	+	4189	3838	evm.model.scaffold103229.8;	exon:3539679-3539845,intron:3535797-3536154,intron:3536255-3537278,intron:3537387-3539679,;	L_1,S_2	2,2	36,42	--
novel_circ_0001264	chr11	35734854	35737245	-	2391	2274	evm.model.scaffold145793.4;	exon:35734854-35735015,intron:35735015-35737128,;	S_1	2	17	sp|Q2T9X3|SPRY7_BOVIN SPRY domain-containing protein 7 OS=Bos taurus GN=SPRYD7 PE=2 SV=1
novel_circ_0001265	chr11	36176641	36179159	-	2518	2518	evm.model.scaffold145793.13;	exon:36176641-36176806,intron:36176806-36178908,exon:36178908-36179159,;	L_1,L_2,S_1,S_2,S_3	3,2,3,8,3	55,46,221,243,205	sp|Q96RW7|HMCN1_HUMAN Hemicentin-1 OS=Homo sapiens GN=HMCN1 PE=1 SV=2
novel_circ_0001266	chr11	36178908	36179159	-	251	251	evm.model.scaffold145793.13;	exon:36178908-36179159,;	S_3	2	123	sp|Q96RW7|HMCN1_HUMAN Hemicentin-1 OS=Homo sapiens GN=HMCN1 PE=1 SV=2
novel_circ_0001267	chr11	36448455	36448734	+	279	279	evm.model.scaffold145793.24;	exon:36447376-36449156,;	L_1	2	15	sp|P19492|GRIA3_RAT Glutamate receptor 3 OS=Rattus norvegicus GN=Gria3 PE=1 SV=1
novel_circ_0001268	chr11	36825906	36828734	+	2828	2828	--	--	S_2	2	0	--
novel_circ_0001269	chr11	36935737	36940788	+	5051	4714	evm.model.scaffold174629.1;	intron:36937574-36938249,intron:36935816-36937491,intron:36938301-36940665,;	L_3	2	7	--
novel_circ_0001270	chr11	36937491	36941533	+	4042	3724	evm.model.scaffold174629.1;	intron:36938301-36940665,intron:36937574-36938249,intron:36940756-36941441,;	L_1,L_3,S_3	3,4,2	8,6,27	--
novel_circ_0001271	chr11	37271047	37274071	+	3024	2460	evm.model.scaffold91157.18.1;	intron:37271174-37273634,;	L_2,S_3	2,2	2,5	sp|P37662|YHJX_ECOLI Uncharacterized MFS-type transporter YhjX OS=Escherichia coli (strain K12) GN=yhjX PE=1 SV=1
novel_circ_0001272	chr11	37282179	37288295	+	6116	5738	evm.model.scaffold91157.18.1;	intron:37286804-37288085,intron:37282313-37283301,intron:37283422-37286681,exon:37288085-37288295,;	L_1,S_1,S_3	3,2,7	21,103,54	sp|P37662|YHJX_ECOLI Uncharacterized MFS-type transporter YhjX OS=Escherichia coli (strain K12) GN=yhjX PE=1 SV=1
novel_circ_0001273	chr11	38173765	38176107	-	2342	934	evm.model.scaffold138423.11;	exon:38174488-38175140,exon:38175825-38176107,;	L_3	3	15	sp|Q9BUR4|WAP53_HUMAN Telomerase Cajal body protein 1 OS=Homo sapiens GN=WRAP53 PE=1 SV=1
novel_circ_0001274	chr11	38178998	38182422	+	3424	2675	evm.model.scaffold138423.10;	intron:38180985-38182223,intron:38179104-38180342,exon:38182223-38182422,;	L_1,L_3,S_1,S_2,S_3	2,2,2,6,5	5,6,15,7,15	sp|Q1W1Y5|PELP1_MACMU Proline-, glutamic acid- and leucine-rich protein 1 OS=Macaca mulatta GN=PELP1 PE=2 SV=1
novel_circ_0001275	chr11	38180342	38182422	+	2080	1437	evm.model.scaffold138423.10;	intron:38180985-38182223,exon:38182223-38182422,;	L_1	4	4	sp|Q1W1Y5|PELP1_MACMU Proline-, glutamic acid- and leucine-rich protein 1 OS=Macaca mulatta GN=PELP1 PE=2 SV=1
novel_circ_0001276	chr11	38230069	38230807	-	738	738	evm.model.scaffold138423.8;	exon:38230069-38230807,;	L_1,L_2,L_3,S_1,S_2,S_3	8,6,8,2,3,9	95,100,59,9,18,64	sp|Q6ZSM3|MOT12_HUMAN Monocarboxylate transporter 12 OS=Homo sapiens GN=SLC16A12 PE=1 SV=2
novel_circ_0001277	chr11	38248352	38249789	-	1437	1293	evm.model.scaffold138423.8;	exon:38249590-38249789,intron:38248496-38249590,;	L_1,L_2,L_3,S_1,S_2,S_3	3,10,2,5,8,12	15,23,19,4,5,14	sp|Q6ZSM3|MOT12_HUMAN Monocarboxylate transporter 12 OS=Homo sapiens GN=SLC16A12 PE=1 SV=2
novel_circ_0001278	chr11	38248352	38260085	-	11733	11495	evm.model.scaffold138423.8;	intron:38249789-38259991,intron:38248496-38249590,exon:38249590-38249789,;	L_1,L_2,S_1,S_2,S_3	3,2,2,3,6	24,41,5,13,15	sp|Q6ZSM3|MOT12_HUMAN Monocarboxylate transporter 12 OS=Homo sapiens GN=SLC16A12 PE=1 SV=2
novel_circ_0001279	chr11	38389577	38390392	+	815	815	--	--	S_3	2	0	--
novel_circ_0001280	chr11	39217287	39232289	-	15002	15002	evm.model.scaffold105077.1;	exon:39232136-39232289,exon:39216831-39217438,intron:39217438-39232136,;	L_1,S_1,S_3	2,3,2	353728476	sp|P04646|RL35A_RAT 60S ribosomal protein L35a OS=Rattus norvegicus GN=Rpl35a PE=3 SV=1
novel_circ_0001281	chr11	39480625	39484743	-	4118	2792	evm.model.scaffold168521.8;	exon:39480625-39480888,intron:39480888-39482719,intron:39483925-39484623,;	S_1	2	38	sp|Q96N46|TTC14_HUMAN Tetratricopeptide repeat protein 14 OS=Homo sapiens GN=TTC14 PE=1 SV=1
novel_circ_0001282	chr11	39481347	39483925	-	2578	1831	evm.model.scaffold168521.8;	intron:39480888-39482719,;	L_2	3	1	sp|Q96N46|TTC14_HUMAN Tetratricopeptide repeat protein 14 OS=Homo sapiens GN=TTC14 PE=1 SV=1
novel_circ_0001283	chr11	39482719	39483925	-	1206	968	evm.model.scaffold168521.8;	intron:39482834-39483802,;	L_2,L_3,S_1,S_2,S_3	4,2,6,8,2	0,0,0,2,3	sp|Q96N46|TTC14_HUMAN Tetratricopeptide repeat protein 14 OS=Homo sapiens GN=TTC14 PE=1 SV=1
novel_circ_0001284	chr11	40098601	40098902	-	301	301	evm.model.scaffold49555.2;	intron:40081537-40132152,;	L_1,L_2,S_3	2,5,2	4,5,4	sp|Q6ZMW2|ZN782_HUMAN Zinc finger protein 782 OS=Homo sapiens GN=ZNF782 PE=2 SV=1
novel_circ_0001285	chr11	40153054	40153393	+	339	339	evm.model.scaffold49555.4_evm.model.scaffold49555.3;	intron:40144411-40240694,;	L_1,L_2,L_3,S_1,S_2,S_3	3,10,2,2,4,2	8,11,13,15,21,19	--
novel_circ_0001286	chr11	40196976	40200148	+	3172	3172	evm.model.scaffold49555.4_evm.model.scaffold49555.3;	intron:40144411-40240694,;	L_1	2	15	--
novel_circ_0001287	chr11	40214717	40217664	+	2947	2947	evm.model.scaffold49555.4_evm.model.scaffold49555.3;	intron:40144411-40240694,;	L_3,S_2	5,2	23,16	--
novel_circ_0001288	chr11	40238835	40241075	+	2240	2240	evm.model.scaffold49555.4_evm.model.scaffold49555.3;	intron:40144411-40240694,exon:40240694-40241075,;	L_3,S_2,S_3	4,2,6	28,6,20	--
novel_circ_0001289	chr11	40287546	40290743	+	3197	3197	evm.model.scaffold49555.6;	intron:40288488-40292785,;	L_2	2	76	sp|A8MXY4|ZNF99_HUMAN Zinc finger protein 99 OS=Homo sapiens GN=ZNF99 PE=2 SV=3
novel_circ_0001290	chr11	40297836	40298166	+	330	270	evm.model.scaffold49555.6;	exon:40297836-40298106,;	S_2	2	4	sp|A8MXY4|ZNF99_HUMAN Zinc finger protein 99 OS=Homo sapiens GN=ZNF99 PE=2 SV=3
novel_circ_0001291	chr11	40324898	40329404	+	4506	4506	--	--	L_3,S_1	2,2	0,0	--
novel_circ_0001292	chr11	40329257	40352491	+	23234	5621	evm.model.scaffold49555.12;evm.model.scaffold49555.11;evm.model.scaffold49555.10;	exon:40352180-40352491,intron:40347894-40352180,;exon:40344734-40345365,;exon:40335008-40335401,;	L_3	3	41	sp|Q60542|ZEB1_MESAU Zinc finger E-box-binding homeobox 1 OS=Mesocricetus auratus GN=ZEB1 PE=2 SV=1;--;--
novel_circ_0001293	chr11	40329519	40329699	+	180	180	--	--	L_3	2	0	--
novel_circ_0001294	chr11	40341544	40352491	+	10947	5228	evm.model.scaffold49555.12;evm.model.scaffold49555.11;	intron:40347894-40352180,exon:40352180-40352491,;exon:40344734-40345365,;	L_3,S_2	3,2	39,36	sp|Q60542|ZEB1_MESAU Zinc finger E-box-binding homeobox 1 OS=Mesocricetus auratus GN=ZEB1 PE=2 SV=1;--
novel_circ_0001295	chr11	40352180	40352491	+	311	311	evm.model.scaffold49555.12;	exon:40352180-40352491,;	L_1,L_2,L_3,S_1,S_2	8,5,13,5,4	15,6,19,10,11	sp|Q60542|ZEB1_MESAU Zinc finger E-box-binding homeobox 1 OS=Mesocricetus auratus GN=ZEB1 PE=2 SV=1
novel_circ_0001296	chr11	4040336	4040917	-	581	581	--	--	S_2	2	0	--
novel_circ_0001297	chr11	40489470	40489652	+	182	182	evm.model.scaffold49555.17;	exon:40489470-40489652,;	L_1	2	7	--
novel_circ_0001298	chr11	40530412	40532447	+	2035	754	evm.model.scaffold49555.19;	exon:40531693-40532447,;	L_1	2	4	sp|P14629|ERCC5_XENLA DNA repair protein complementing XP-G cells homolog OS=Xenopus laevis GN=ercc5 PE=2 SV=1
novel_circ_0001299	chr11	40741215	40750220	-	9005	9005	--	--	S_1	3	0	--
novel_circ_0001300	chr11	40796825	40797188	+	363	363	--	--	L_3	4	0	--
novel_circ_0001301	chr11	41191316	41191845	-	529	529	evm.model.scaffold112763.13_evm.model.scaffold112763.14;	exon:41191100-41192070,;	L_3	2	2691	--
novel_circ_0001302	chr11	41191559	41191819	+	260	260	--	--	L_1	2	0	--
novel_circ_0001303	chr11	41191575	41191825	-	250	250	evm.model.scaffold112763.13_evm.model.scaffold112763.14;	exon:41191100-41192070,;	L_1	4	92	--
novel_circ_0001304	chr11	41424871	41425117	-	246	246	--	--	S_3	2	0	--
novel_circ_0001305	chr11	419613	419775	+	162	162	--	--	L_3	6	0	--
novel_circ_0001306	chr11	42451821	42452260	-	439	439	--	--	S_2	2	0	--
novel_circ_0001307	chr11	42733888	42734143	-	255	255	--	--	S_3	2	0	--
novel_circ_0001308	chr11	42752981	42757059	-	4078	4078	--	--	L_2	2	0	--
novel_circ_0001309	chr11	42768928	42769778	-	850	216	evm.model.scaffold87927.4;	exon:42769562-42769778,;	L_3,S_1,S_2,S_3	9,2,2,2	38,56,39,37	sp|Q9BZ29|DOCK9_HUMAN Dedicator of cytokinesis protein 9 OS=Homo sapiens GN=DOCK9 PE=1 SV=2
novel_circ_0001310	chr11	42792203	42794747	-	2544	1715	evm.model.scaffold87927.4;	intron:42792319-42792617,intron:42792739-42794156,;	L_2,L_3,S_2,S_3	6,3,5,3	3,1,10,7	sp|Q9BZ29|DOCK9_HUMAN Dedicator of cytokinesis protein 9 OS=Homo sapiens GN=DOCK9 PE=1 SV=2
novel_circ_0001311	chr11	42815728	42816466	-	738	204	evm.model.scaffold87927.4;	exon:42816262-42816466,;	L_3	3	9	sp|Q9BZ29|DOCK9_HUMAN Dedicator of cytokinesis protein 9 OS=Homo sapiens GN=DOCK9 PE=1 SV=2
novel_circ_0001312	chr11	42837705	42837873	+	168	168	--	--	S_1,S_2	2,4	0,0	--
novel_circ_0001313	chr11	42853220	42871869	-	18649	18526	evm.model.scaffold87927.4;	intron:42853393-42871746,exon:42853220-42853393,;	L_3	2	23	sp|Q9BZ29|DOCK9_HUMAN Dedicator of cytokinesis protein 9 OS=Homo sapiens GN=DOCK9 PE=1 SV=2
novel_circ_0001314	chr11	42890266	42890628	-	362	362	--	--	S_3	2	0	--
novel_circ_0001315	chr11	42890286	42890648	+	362	362	--	--	S_3	2	0	--
novel_circ_0001316	chr11	42890307	42890669	+	362	362	--	--	S_3	2	0	--
novel_circ_0001317	chr11	43044619	43051220	+	6601	5420	evm.model.scaffold132459.3.1;	intron:43044739-43050159,;	L_2,S_3	2,2	2,2	sp|Q9Y2G3|AT11B_HUMAN Probable phospholipid-transporting ATPase IF OS=Homo sapiens GN=ATP11B PE=1 SV=2
novel_circ_0001318	chr11	43362035	43367631	+	5596	5596	evm.model.scaffold57707.1;	intron:43363967-43369155,intron:43362192-43363794,exon:43363794-43363967,;	L_3	3	13	sp|O00410|IPO5_HUMAN Importin-5 OS=Homo sapiens GN=IPO5 PE=1 SV=4
novel_circ_0001319	chr11	43380718	43381303	+	585	585	--	--	L_3	2	0	--
novel_circ_0001320	chr11	43747716	43751349	+	3633	3633	--	--	S_3	2	0	--
novel_circ_0001321	chr11	43809822	43810111	+	289	289	--	--	S_2	2	0	--
novel_circ_0001322	chr11	44154558	44155468	+	910	910	evm.model.scaffold105705.4;	exon:44154558-44155468,;	L_1,L_2,L_3,S_2,S_3	5,4,8,6,2	97,107,87,72,68	sp|Q3TI53|SCHI1_MOUSE Schwannomin-interacting protein 1 OS=Mus musculus GN=Schip1 PE=1 SV=2
novel_circ_0001323	chr11	44307079	44307404	-	325	325	evm.model.scaffold17791.1;	intron:44302737-44307293,;	L_3	2	2	--
novel_circ_0001324	chr11	44433206	44435691	+	2485	699	evm.model.scaffold17791.3;	exon:44433206-44433470,intron:44434844-44435279,;	L_1,L_3	4,2	77,91	sp|P16912|KDC2_DROME Protein kinase DC2 OS=Drosophila melanogaster GN=Pka-C3 PE=2 SV=2
novel_circ_0001325	chr11	44433206	44436994	+	3788	3788	evm.model.scaffold17791.3;	intron:44434844-44435279,intron:44435691-44436811,exon:44433206-44433470,exon:44436811-44439229,;	L_3	2	101	sp|P16912|KDC2_DROME Protein kinase DC2 OS=Drosophila melanogaster GN=Pka-C3 PE=2 SV=2
novel_circ_0001326	chr11	445031	445261	+	230	230	--	--	L_1	2	0	--
novel_circ_0001327	chr11	44605232	44605511	+	279	279	evm.model.scaffold105515.16;	exon:44604170-44605511,;	S_3	2	235	sp|Q5BIR5|SPB8_BOVIN Serpin B8 OS=Bos taurus GN=SERPINB8 PE=2 SV=1
novel_circ_0001328	chr11	45068575	45070427	+	1852	1540	evm.model.scaffold105515.9;	intron:45068671-45069252,intron:45069333-45070292,;	S_3	2	8	sp|Q5XGI1|KMCP1_XENTR Kidney mitochondrial carrier protein 1 OS=Xenopus tropicalis GN=slc25a30 PE=2 SV=1
novel_circ_0001329	chr11	45153734	45155898	-	2164	2020	evm.model.scaffold105515.3;	intron:45153878-45155616,exon:45155616-45155898,;	L_2	5	29	sp|Q8K1C7|MOT14_MOUSE Monocarboxylate transporter 14 OS=Mus musculus GN=Slc16a14 PE=2 SV=1
novel_circ_0001330	chr11	45155616	45155898	-	282	282	evm.model.scaffold105515.3;	exon:45155616-45155898,;	L_1,L_2,L_3,S_1,S_2,S_3	29,19,34,12,12,3	47,27,16,26,27,4	sp|Q8K1C7|MOT14_MOUSE Monocarboxylate transporter 14 OS=Mus musculus GN=Slc16a14 PE=2 SV=1
novel_circ_0001331	chr11	46636581	46642328	+	5747	5747	--	--	L_1	2	0	--
novel_circ_0001332	chr11	46654187	46654385	-	198	198	evm.model.scaffold147153.1;	exon:46654187-46654386,;	L_2	2	77	sp|O08688|CAN5_MOUSE Calpain-5 OS=Mus musculus GN=Capn5 PE=2 SV=1
novel_circ_0001333	chr11	46881073	46881558	+	485	485	evm.model.scaffold57819.12_evm.model.scaffold57819.13;	exon:46881073-46881558,;	L_3	2	27	--
novel_circ_0001334	chr11	46983317	46993453	+	10136	8365	evm.model.scaffold57819.5;	intron:46984859-46991380,intron:46991487-46993331,;	L_1,L_2,L_3,S_2	5,4,5,3	2,3,6,5	sp|Q6P2Y2|DAW1_XENTR Dynein assembly factor with WDR repeat domains 1 OS=Xenopus tropicalis GN=daw1 PE=2 SV=1
novel_circ_0001335	chr11	47642511	47643773	+	1262	895	evm.model.scaffold97557.1;	intron:47642713-47643608,;	L_1	2	3	--
novel_circ_0001336	chr11	47808593	47817214	+	8621	8621	--	--	L_3	2	0	--
novel_circ_0001337	chr11	48443205	48444202	-	997	885	evm.model.scaffold174219.3;	exon:48444047-48444202,intron:48443317-48444047,;	L_2,L_3,S_2,S_3	2,4,3,5	9,18,22,15	sp|Q91VM5|RMXL1_MOUSE RNA binding motif protein, X-linked-like-1 OS=Mus musculus GN=Rbmxl1 PE=2 SV=1
novel_circ_0001338	chr11	48452638	48455848	-	3210	3210	--	--	L_1,L_2,L_3,S_1,S_2,S_3	17,12,22,12,17,19	0,0,0,0,0,0	--
novel_circ_0001339	chr11	48461673	48463220	+	1547	997	evm.model.scaffold174219.4;	exon:48462214-48463211,;	L_2	2	33	sp|Q3UJC8|CE034_MOUSE Uncharacterized protein C5orf34 homolog OS=Mus musculus PE=2 SV=1
novel_circ_0001340	chr11	48542403	48551326	+	8923	8923	evm.model.scaffold174219.9;evm.model.scaffold174219.8;	intron:48548282-48553517,;intron:48537549-48547068,;	S_1	2	36	--;--
novel_circ_0001341	chr11	48648035	48648347	-	312	312	evm.model.scaffold67785.2;	exon:48647239-48648347,;	S_3	2	6	sp|A7Y3K2|TI214_IPOPU Protein TIC 214 OS=Ipomoea purpurea GN=TIC214 PE=3 SV=1
novel_circ_0001342	chr11	48675350	48686095	-	10745	10502	evm.model.scaffold67785.3;	intron:48678510-48679416,intron:48679495-48685903,exon:48685903-48686095,intron:48675428-48678424,;	L_1	2	93	sp|O14936|CSKP_HUMAN Peripheral plasma membrane protein CASK OS=Homo sapiens GN=CASK PE=1 SV=3
novel_circ_0001343	chr11	48836698	48837289	-	591	198	evm.model.scaffold67785.4;	exon:48836698-48836896,;	L_1,L_3,S_1,S_2,S_3	10,4,4,2,9	4,3,5,1,5	--
novel_circ_0001344	chr11	48888375	48889606	-	1231	1231	--	--	L_1,L_2,L_3,S_1,S_2,S_3	11,3,5,8,5,3	0,0,0,0,0,0	--
novel_circ_0001345	chr11	49164090	49164904	+	814	814	--	--	L_1,L_2,L_3,S_1,S_2	3,2,3,13,2	0,0,0,0,0	--
novel_circ_0001346	chr11	49167003	49167783	-	780	564	evm.model.scaffold67785.11;	exon:49167003-49167567,;	L_2,S_3	3,2	59,92	sp|Q9VCA8|ANKHM_DROME Ankyrin repeat and KH domain-containing protein mask OS=Drosophila melanogaster GN=mask PE=1 SV=2
novel_circ_0001347	chr11	49206430	49207870	+	1440	1440	--	--	L_1	2	0	--
novel_circ_0001348	chr11	49273357	49277159	-	3802	3741	evm.model.scaffold67785.18;	exon:49273357-49273599,intron:49273599-49277098,;	S_3	2	78	sp|Q4R562|ARRB1_MACFA Beta-arrestin-1 OS=Macaca fascicularis GN=ARRB1 PE=2 SV=1
novel_circ_0001349	chr11	49429038	49430492	-	1454	1454	--	--	S_2	4	0	--
novel_circ_0001350	chr11	49441805	49449477	-	7672	6884	evm.model.scaffold67785.21;	intron:49444948-49449362,intron:49442438-49444908,;	S_3	2	5	sp|Q676U5|A16L1_HUMAN Autophagy-related protein 16-1 OS=Homo sapiens GN=ATG16L1 PE=1 SV=2
novel_circ_0001351	chr11	49514316	49514556	-	240	240	--	--	S_3	2	0	--
novel_circ_0001352	chr11	49526174	49526351	+	177	177	evm.model.scaffold67785.22;	exon:49526151-49526351,;	L_1	3	19	sp|Q9WVR3|SHIP2_RAT Phosphatidylinositol 3,4,5-trisphosphate 5-phosphatase 2 OS=Rattus norvegicus GN=Inppl1 PE=1 SV=1
novel_circ_0001353	chr11	49526174	49529789	+	3615	3574	evm.model.scaffold67785.22;	intron:49526351-49529725,exon:49526151-49526351,;	L_1,L_2,L_3,S_1,S_2,S_3	18,13,3,2,6,2	66,38,23,60,114,64	sp|Q9WVR3|SHIP2_RAT Phosphatidylinositol 3,4,5-trisphosphate 5-phosphatase 2 OS=Rattus norvegicus GN=Inppl1 PE=1 SV=1
novel_circ_0001354	chr11	4954191	4970265	-	16074	10822	evm.model.scaffold126897.4;	intron:4959264-4960015,exon:4966802-4966977,exon:4967892-4968117,intron:4966498-4966802,intron:4967510-4967892,intron:4964068-4965715,intron:4965790-4966396,intron:4955890-4956625,intron:4960154-4962047,intron:4956735-4959195,intron:4954287-4955766,exon:4962047-4962212,;	L_1,L_3,S_1	4,2,2	23,17,52	sp|Q86YW9|MD12L_HUMAN Mediator of RNA polymerase II transcription subunit 12-like protein OS=Homo sapiens GN=MED12L PE=1 SV=2
novel_circ_0001355	chr11	49542474	49545782	+	3308	3308	evm.model.scaffold67785.22;	intron:49542616-49543193,intron:49543324-49551703,;	L_3	2	3	sp|Q9WVR3|SHIP2_RAT Phosphatidylinositol 3,4,5-trisphosphate 5-phosphatase 2 OS=Rattus norvegicus GN=Inppl1 PE=1 SV=1
novel_circ_0001356	chr11	49552658	49584993	+	32335	13041	evm.model.scaffold67785.22;	intron:49561356-49562051,intron:49554731-49555510,intron:49555925-49557031,intron:49566051-49567659,exon:49565548-49566051,intron:49557379-49557862,intron:49562143-49563373,intron:49564891-49565548,exon:49567659-49567881,exon:49555510-49555707,exon:49554533-49554731,intron:49558799-49559929,intron:49552791-49554533,intron:49560075-49561298,intron:49563972-49564829,intron:49563464-49563875,;	L_1,L_2,L_3,S_1,S_2,S_3	50,31,58,70,103,96	2.67141e+17	sp|Q9WVR3|SHIP2_RAT Phosphatidylinositol 3,4,5-trisphosphate 5-phosphatase 2 OS=Rattus norvegicus GN=Inppl1 PE=1 SV=1
novel_circ_0001357	chr11	49552658	49585033	+	32375	13782	evm.model.scaffold67785.22;	intron:49554731-49555510,intron:49558799-49559929,intron:49557379-49557862,intron:49563464-49563875,exon:49565548-49566051,intron:49561356-49562051,intron:49555925-49557031,exon:49555510-49555707,intron:49560075-49561298,intron:49563972-49564829,intron:49552791-49554533,exon:49554533-49554731,intron:49564891-49565548,exon:49567659-49567881,intron:49557962-49558703,intron:49562143-49563373,intron:…	S_2	10	588	sp|Q9WVR3|SHIP2_RAT Phosphatidylinositol 3,4,5-trisphosphate 5-phosphatase 2 OS=Rattus norvegicus GN=Inppl1 PE=1 SV=1
novel_circ_0001358	chr11	49552658	49585193	+	32535	13782	evm.model.scaffold67785.22;	intron:49561356-49562051,exon:49565548-49566051,exon:49554533-49554731,intron:49554731-49555510,intron:49557962-49558703,intron:49563972-49564829,intron:49552791-49554533,intron:49557379-49557862,intron:49555925-49557031,intron:49563464-49563875,exon:49555510-49555707,intron:49566051-49567659,intron:49558799-49559929,intron:49562143-49563373,intron:49560075-49561298,exon:49567659-49567881,intron:…	S_1	4	357	sp|Q9WVR3|SHIP2_RAT Phosphatidylinositol 3,4,5-trisphosphate 5-phosphatase 2 OS=Rattus norvegicus GN=Inppl1 PE=1 SV=1
novel_circ_0001359	chr11	49555510	49587801	+	32291	10520	evm.model.scaffold67785.26;evm.model.scaffold67785.22;	exon:49587603-49587801,;intron:49558799-49559929,intron:49557379-49557862,intron:49555925-49557031,intron:49561356-49562051,intron:49566051-49567659,exon:49565548-49566051,intron:49563464-49563875,intron:49563972-49564829,intron:49564891-49565548,intron:49562143-49563373,intron:49560075-49561298,exon:49555510-49555707,exon:49567659-49567881,;	L_1,L_2,L_3,S_1,S_2,S_3	10,4,10,11,33,9	2.57139e+17	sp|Q9WVR3|SHIP2_RAT Phosphatidylinositol 3,4,5-trisphosphate 5-phosphatase 2 OS=Rattus norvegicus GN=Inppl1 PE=1 SV=1;sp|Q9WVR3|SHIP2_RAT Phosphatidylinositol 3,4,5-trisphosphate 5-phosphatase 2 OS=Rattus norvegicus GN=Inppl1 PE=1 SV=1
novel_circ_0001360	chr11	49557013	49589451	+	32438	9217	evm.model.scaffold67785.22;evm.model.scaffold67785.26;	intron:49561356-49562051,intron:49566051-49567659,exon:49565548-49566051,intron:49558799-49559929,intron:49557379-49557862,intron:49562143-49563373,intron:49564891-49565548,exon:49567659-49567881,intron:49560075-49561298,intron:49563972-49564829,intron:49563464-49563875,;exon:49587603-49587801,;	L_1,L_2,L_3,S_1,S_2,S_3	39,27,39,50,71,47	2.36134e+17	sp|Q9WVR3|SHIP2_RAT Phosphatidylinositol 3,4,5-trisphosphate 5-phosphatase 2 OS=Rattus norvegicus GN=Inppl1 PE=1 SV=1;sp|Q9WVR3|SHIP2_RAT Phosphatidylinositol 3,4,5-trisphosphate 5-phosphatase 2 OS=Rattus norvegicus GN=Inppl1 PE=1 SV=1
novel_circ_0001361	chr11	49558703	49599164	+	40461	12128	evm.model.scaffold67785.26;evm.model.scaffold67785.22;	intron:49589451-49592845,exon:49587603-49587801,;intron:49560075-49561298,exon:49567659-49567881,intron:49564891-49565548,intron:49562143-49563373,intron:49563464-49563875,intron:49563972-49564829,exon:49565548-49566051,intron:49561356-49562051,intron:49566051-49567659,intron:49558799-49559929,;	L_3,S_1,S_2,S_3	7,10,8,13	197299495374	sp|Q9WVR3|SHIP2_RAT Phosphatidylinositol 3,4,5-trisphosphate 5-phosphatase 2 OS=Rattus norvegicus GN=Inppl1 PE=1 SV=1;sp|Q9WVR3|SHIP2_RAT Phosphatidylinositol 3,4,5-trisphosphate 5-phosphatase 2 OS=Rattus norvegicus GN=Inppl1 PE=1 SV=1
novel_circ_0001362	chr11	49564829	49606209	+	41380	6582	evm.model.scaffold67785.26;evm.model.scaffold67785.22;	intron:49589451-49592845,exon:49587603-49587801,;exon:49565548-49566051,exon:49567659-49567881,intron:49564891-49565548,intron:49566051-49567659,;	L_1,S_1,S_2,S_3	5,6,11,15	204242396316	sp|Q9WVR3|SHIP2_RAT Phosphatidylinositol 3,4,5-trisphosphate 5-phosphatase 2 OS=Rattus norvegicus GN=Inppl1 PE=1 SV=1;sp|Q9WVR3|SHIP2_RAT Phosphatidylinositol 3,4,5-trisphosphate 5-phosphatase 2 OS=Rattus norvegicus GN=Inppl1 PE=1 SV=1
novel_circ_0001363	chr11	4967892	4970265	-	2373	2243	evm.model.scaffold126897.4;	intron:4968117-4970135,exon:4967892-4968117,;	L_1,L_2,L_3,S_1,S_2,S_3	10,7,4,3,4,4	7,9,6,2,11,3	sp|Q86YW9|MD12L_HUMAN Mediator of RNA polymerase II transcription subunit 12-like protein OS=Homo sapiens GN=MED12L PE=1 SV=2
novel_circ_0001364	chr11	4970135	4971681	-	1546	1546	--	--	L_3	2	0	--
novel_circ_0001365	chr11	4971267	4971681	-	414	414	--	--	L_3,S_1,S_3	56,11,14	0,0,0	--
novel_circ_0001366	chr11	4971267	4973742	-	2475	747	evm.model.scaffold126897.4;	intron:4972831-4973578,;	L_1,L_2,L_3,S_1,S_2,S_3	5,4,5,5,4,2	5,4,7,4,7,4	sp|Q86YW9|MD12L_HUMAN Mediator of RNA polymerase II transcription subunit 12-like protein OS=Homo sapiens GN=MED12L PE=1 SV=2
novel_circ_0001367	chr11	49734919	49740754	-	5835	5252	evm.model.scaffold67785.32.2;	intron:49736809-49737491,intron:49737568-49739425,exon:49735674-49735859,intron:49739474-49739696,intron:49735054-49735674,intron:49740268-49740615,intron:49739734-49740123,exon:49736656-49736809,intron:49735859-49736656,;	L_1	2	78	sp|Q4VCS5|AMOT_HUMAN Angiomotin OS=Homo sapiens GN=AMOT PE=1 SV=1
novel_circ_0001368	chr11	49739425	49740754	-	1329	958	evm.model.scaffold67785.32.2;	intron:49739734-49740123,intron:49739474-49739696,intron:49740268-49740615,;	L_1,S_2	2,5	4,12	sp|Q4VCS5|AMOT_HUMAN Angiomotin OS=Homo sapiens GN=AMOT PE=1 SV=1
novel_circ_0001369	chr11	49739425	49740757	-	1332	736	evm.model.scaffold67785.32.2;	intron:49739734-49740123,intron:49740268-49740615,;	L_1,L_2,L_3,S_1,S_2,S_3	4,6,3,12,8,4	4,1,1,21,12,8	sp|Q4VCS5|AMOT_HUMAN Angiomotin OS=Homo sapiens GN=AMOT PE=1 SV=1
novel_circ_0001370	chr11	49742956	49744196	-	1240	697	evm.model.scaffold67785.32.2;	exon:49742956-49743653,;	L_2	3	412	sp|Q4VCS5|AMOT_HUMAN Angiomotin OS=Homo sapiens GN=AMOT PE=1 SV=1
novel_circ_0001371	chr11	49864928	49865291	-	363	363	evm.model.scaffold67785.37_evm.model.scaffold67785.39;	intron:49864062-49867508,;	L_3	2	391	sp|Q2EJA0|YAP1_RAT Transcriptional coactivator YAP1 OS=Rattus norvegicus GN=Yap1 PE=1 SV=1
novel_circ_0001372	chr11	49866578	49873429	-	6851	6851	evm.model.scaffold67785.37_evm.model.scaffold67785.39;	intron:49864062-49867508,intron:49872627-49873172,exon:49872439-49872627,intron:49870749-49871372,exon:49871372-49871556,intron:49867627-49870668,exon:49873172-49873429,intron:49871556-49872439,;	L_3,S_2	2,2	520623	sp|Q2EJA0|YAP1_RAT Transcriptional coactivator YAP1 OS=Rattus norvegicus GN=Yap1 PE=1 SV=1
novel_circ_0001373	chr11	49873172	49873429	-	257	257	evm.model.scaffold67785.37_evm.model.scaffold67785.39;	exon:49873172-49873429,;	L_3,S_1	3,2	181282	sp|Q2EJA0|YAP1_RAT Transcriptional coactivator YAP1 OS=Rattus norvegicus GN=Yap1 PE=1 SV=1
novel_circ_0001374	chr11	49873172	49875465	-	2293	2293	evm.model.scaffold67785.37_evm.model.scaffold67785.39;	intron:49873429-49910641,exon:49873172-49873429,;	L_1,L_2	3,3	142137	sp|Q2EJA0|YAP1_RAT Transcriptional coactivator YAP1 OS=Rattus norvegicus GN=Yap1 PE=1 SV=1
novel_circ_0001375	chr11	500882	511175	-	10293	9796	evm.model.scaffold26349.5;	intron:505229-509738,intron:501089-503127,intron:503274-505127,exon:500882-501089,intron:509834-511023,;	L_1	4	23	--
novel_circ_0001376	chr11	50773446	50773772	+	326	326	--	--	L_1	2	0	--
novel_circ_0001377	chr11	5139578	5139770	+	192	192	--	--	L_1	2	0	--
novel_circ_0001378	chr11	51789705	51793103	-	3398	2954	evm.model.scaffold124911.10;	exon:51792943-51793103,intron:51792676-51792943,intron:51791241-51792513,intron:51789851-51791106,;	S_3	2	8	--
novel_circ_0001379	chr11	51792513	51798941	-	6428	2755	evm.model.scaffold124911.11;evm.model.scaffold124911.10;	exon:51797538-51797951,;exon:51792943-51793103,exon:51794768-51795122,intron:51793103-51794768,exon:51792513-51792676,;	L_1	22	183	--;--
novel_circ_0001380	chr11	51911182	51912694	-	1512	1512	--	--	L_1,L_2	2,2	3,0	--
novel_circ_0001381	chr11	51939766	51944525	+	4759	3840	evm.model.scaffold124911.19;	intron:51940353-51943683,exon:51944330-51944525,exon:51939766-51940081,;	S_3	2	107	--
novel_circ_0001382	chr11	51943683	51944525	+	842	195	evm.model.scaffold124911.19;	exon:51944330-51944525,;	L_1,L_2,L_3,S_1,S_2,S_3	60,16,9,66,37,34	27,8,3,47,17,22	--
novel_circ_0001383	chr11	51954040	51954229	+	189	189	--	--	S_3	2	0	--
novel_circ_0001384	chr11	51979570	51981653	+	2083	2083	evm.model.scaffold124911.20;	intron:51976792-51981893,;	S_1	2	11	sp|P12348|PER_DROPS Period circadian protein OS=Drosophila pseudoobscura pseudoobscura GN=per PE=3 SV=3
novel_circ_0001385	chr11	51979570	51982769	+	3199	3199	evm.model.scaffold124911.20;	intron:51976792-51981893,;	L_3,S_1,S_2,S_3	2,3,3,2	3,15,21,10	sp|P12348|PER_DROPS Period circadian protein OS=Drosophila pseudoobscura pseudoobscura GN=per PE=3 SV=3
novel_circ_0001386	chr11	52155113	52156559	+	1446	1319	evm.model.scaffold124911.27;	exon:52156378-52156559,intron:52155240-52156378,;	L_1,L_2,L_3,S_2,S_3	3,2,12,3,8	142,125,116,120,79	sp|O08730|GLYG_RAT Glycogenin-1 OS=Rattus norvegicus GN=Gyg1 PE=2 SV=4
novel_circ_0001387	chr11	52161623	52172761	+	11138	11138	evm.model.scaffold124911.27;	intron:52157418-52172439,exon:52172439-52172761,;	S_2	2	866	sp|O08730|GLYG_RAT Glycogenin-1 OS=Rattus norvegicus GN=Gyg1 PE=2 SV=4
novel_circ_0001388	chr11	52172439	52172761	+	322	322	evm.model.scaffold124911.27;	exon:52172439-52172761,;	L_1,L_2,L_3,S_1,S_2,S_3	60,49,40,19,34,16	6.73574e+17	sp|O08730|GLYG_RAT Glycogenin-1 OS=Rattus norvegicus GN=Gyg1 PE=2 SV=4
novel_circ_0001389	chr11	52172439	52177748	+	5309	5309	evm.model.scaffold124911.27;	intron:52172761-52177577,exon:52177577-52179667,exon:52172439-52172761,;	L_1	2	6558	sp|O08730|GLYG_RAT Glycogenin-1 OS=Rattus norvegicus GN=Gyg1 PE=2 SV=4
novel_circ_0001390	chr11	52174201	52174433	-	232	232	--	--	S_2	2	0	--
novel_circ_0001391	chr11	52176298	52182106	+	5808	5808	evm.model.scaffold124911.27;	exon:52177577-52179667,intron:52172761-52177577,;	L_1	2	9793	sp|O08730|GLYG_RAT Glycogenin-1 OS=Rattus norvegicus GN=Gyg1 PE=2 SV=4
novel_circ_0001392	chr11	52176521	52180835	+	4314	4314	evm.model.scaffold124911.27;	exon:52177577-52179667,intron:52172761-52177577,;	L_1	2	9117	sp|O08730|GLYG_RAT Glycogenin-1 OS=Rattus norvegicus GN=Gyg1 PE=2 SV=4
novel_circ_0001393	chr11	52190092	52190826	-	734	446	evm.model.scaffold124911.28;	intron:52190212-52190658,;	L_1,S_1	2,3	1,1	sp|Q96CW5|GCP3_HUMAN Gamma-tubulin complex component 3 OS=Homo sapiens GN=TUBGCP3 PE=1 SV=2
novel_circ_0001394	chr11	52221611	52221847	-	236	236	evm.model.scaffold124911.28;	exon:52221611-52221847,;	L_3	2	7	sp|Q96CW5|GCP3_HUMAN Gamma-tubulin complex component 3 OS=Homo sapiens GN=TUBGCP3 PE=1 SV=2
novel_circ_0001395	chr11	52320353	52320801	+	448	448	--	--	L_3	3	0	--
novel_circ_0001396	chr11	52328383	52329552	+	1169	1034	evm.model.scaffold124911.32;	intron:52328620-52329417,exon:52328383-52328620,;	L_1,L_2,L_3,S_1,S_2,S_3	6,5,18,6,11,6	11,10,10,6,13,6	sp|Q9VCA2|ORCT_DROME Organic cation transporter protein OS=Drosophila melanogaster GN=Orct PE=1 SV=1
novel_circ_0001397	chr11	5241555	5241711	-	156	156	--	--	L_2	2	0	--
novel_circ_0001398	chr11	5253589	5257455	-	3866	3866	--	--	L_3,S_2	4,3	0,0	--
novel_circ_0001399	chr11	52723629	52730110	-	6481	6268	evm.model.scaffold39761.4;	intron:52723765-52726687,intron:52726857-52730033,exon:52726687-52726857,;	L_2,S_2	2,2	11,28	sp|Q8WVM7|STAG1_HUMAN Cohesin subunit SA-1 OS=Homo sapiens GN=STAG1 PE=1 SV=3
novel_circ_0001400	chr11	52745795	52746929	-	1134	223	evm.model.scaffold39761.4;	exon:52745795-52746018,;	L_3	2	14	sp|Q8WVM7|STAG1_HUMAN Cohesin subunit SA-1 OS=Homo sapiens GN=STAG1 PE=1 SV=3
novel_circ_0001401	chr11	52755263	52756818	-	1555	1555	--	--	S_1	2	0	--
novel_circ_0001402	chr11	52756386	52756818	-	432	432	--	--	L_3	3	0	--
novel_circ_0001403	chr11	5357566	5357965	+	399	399	evm.model.scaffold74057.17;	exon:5357566-5358045,;	L_3,S_3	6,7	7,7	--
novel_circ_0001404	chr11	53802086	53810302	+	8216	2207	evm.model.scaffold115619.3_evm.model.scaffold115619.4;	intron:53808095-53810082,exon:53810082-53810302,;	L_1	2	6	sp|Q9H2G9|GO45_HUMAN Golgin-45 OS=Homo sapiens GN=BLZF1 PE=1 SV=2
novel_circ_0001405	chr11	54128303	54129937	+	1634	1420	evm.model.scaffold170981.7_evm.model.scaffold170981.9;	intron:54128437-54129857,;	L_2,L_3,S_1,S_2	2,2,2,2	0,2,4,2	sp|Q13042|CDC16_HUMAN Cell division cycle protein 16 homolog OS=Homo sapiens GN=CDC16 PE=1 SV=2
novel_circ_0001406	chr11	54141869	54143672	-	1803	1526	evm.model.scaffold170981.10;	exon:54143453-54143672,intron:54142380-54142886,intron:54141943-54142293,intron:54143002-54143453,;	S_1,S_2	2,4	18241604	sp|Q6PBF0|RL8_XENTR 60S ribosomal protein L8 OS=Xenopus tropicalis GN=rpl8 PE=2 SV=3
novel_circ_0001407	chr11	54178825	54179044	-	219	219	evm.model.scaffold170981.13;	exon:54173862-54179096,;	S_1	4	418	sp|Q62095|DDX3Y_MOUSE ATP-dependent RNA helicase DDX3Y OS=Mus musculus GN=Ddx3y PE=1 SV=2
novel_circ_0001408	chr11	54184656	54190923	-	6267	4811	evm.model.scaffold170981.13;	intron:54185923-54187234,intron:54190121-54190817,intron:54188945-54189624,intron:54184801-54185778,exon:54187234-54187395,exon:54189881-54190121,exon:54188729-54188945,intron:54187395-54187926,;	L_1,L_3	2,2	653654	sp|Q62095|DDX3Y_MOUSE ATP-dependent RNA helicase DDX3Y OS=Mus musculus GN=Ddx3y PE=1 SV=2
novel_circ_0001409	chr11	54184656	54190932	-	6276	5515	evm.model.scaffold170981.13;	intron:54190121-54190817,exon:54189881-54190121,intron:54188025-54188729,intron:54184801-54185778,exon:54187234-54187395,exon:54188729-54188945,intron:54187395-54187926,intron:54185923-54187234,intron:54188945-54189624,;	L_1,L_2,L_3,S_1,S_2,S_3	133,83,128,28,44,36	6.53525e+18	sp|Q62095|DDX3Y_MOUSE ATP-dependent RNA helicase DDX3Y OS=Mus musculus GN=Ddx3y PE=1 SV=2
novel_circ_0001410	chr11	54188729	54193069	-	4340	3887	evm.model.scaffold170981.13;	exon:54189881-54190121,intron:54190121-54190817,exon:54192904-54193069,intron:54188945-54189624,exon:54188729-54188945,intron:54190932-54192193,intron:54192274-54192904,;	L_2,L_3	5,2	585684	sp|Q62095|DDX3Y_MOUSE ATP-dependent RNA helicase DDX3Y OS=Mus musculus GN=Ddx3y PE=1 SV=2
novel_circ_0001411	chr11	54188729	54196382	-	7653	7140	evm.model.scaffold170981.13;	intron:54188945-54189624,intron:54193069-54196322,exon:54188729-54188945,intron:54190932-54192193,exon:54192904-54193069,intron:54190121-54190817,intron:54192274-54192904,exon:54189881-54190121,;	S_3	3	992	sp|Q62095|DDX3Y_MOUSE ATP-dependent RNA helicase DDX3Y OS=Mus musculus GN=Ddx3y PE=1 SV=2
novel_circ_0001412	chr11	54692733	54693065	-	332	324	evm.model.scaffold4431.7;	exon:54692741-54693065,;	S_1,S_2	4,3	493162	sp|Q90935|NEUS_CHICK Neuroserpin OS=Gallus gallus GN=SERPINI1 PE=1 SV=1
novel_circ_0001413	chr11	54695915	54696757	-	842	842	evm.model.scaffold4431.7;	exon:54695915-54696757,;	L_1	2	839	sp|Q90935|NEUS_CHICK Neuroserpin OS=Gallus gallus GN=SERPINI1 PE=1 SV=1
novel_circ_0001414	chr11	54775047	54777774	+	2727	207	evm.model.scaffold4431.9;	exon:54777567-54777774,;	L_3	2	6	sp|Q8TC92|ENOX1_HUMAN Ecto-NOX disulfide-thiol exchanger 1 OS=Homo sapiens GN=ENOX1 PE=1 SV=1
novel_circ_0001415	chr11	54775059	54777774	+	2715	2715	evm.model.scaffold4431.9;	exon:54777567-54777774,intron:54775232-54777567,exon:54775059-54775232,;	L_1,L_2,S_1	2,3,3	11,14,31	sp|Q8TC92|ENOX1_HUMAN Ecto-NOX disulfide-thiol exchanger 1 OS=Homo sapiens GN=ENOX1 PE=1 SV=1
novel_circ_0001416	chr11	55152698	55153081	-	383	383	evm.model.scaffold33507.8;	exon:55152698-55153081,;	L_1,L_2,L_3,S_1,S_2,S_3	10,3,2,9,2,3	44,41,25,209,87,60	sp|Q8K2K6|AGFG1_MOUSE Arf-GAP domain and FG repeat-containing protein 1 OS=Mus musculus GN=Agfg1 PE=1 SV=2
novel_circ_0001417	chr11	55152698	55160004	-	7306	7216	evm.model.scaffold33507.8;	intron:55153081-55157101,exon:55157101-55157503,intron:55158604-55159799,exon:55159799-55160004,intron:55157503-55158514,exon:55152698-55153081,;	L_1	2	198	sp|Q8K2K6|AGFG1_MOUSE Arf-GAP domain and FG repeat-containing protein 1 OS=Mus musculus GN=Agfg1 PE=1 SV=2
novel_circ_0001418	chr11	55220257	55242781	+	22524	15205	evm.model.scaffold33507.10;	intron:55227576-55242551,exon:55242551-55242781,;	L_1,L_3,S_2,S_3	7,15,13,11	7,14,6,11	sp|F4HYF3|DCYD1_ARATH Bifunctional D-cysteine desulfhydrase/1-aminocyclopropane-1-carboxylate deaminase, mitochondrial OS=Arabidopsis thaliana GN=DCD PE=1 SV=1
novel_circ_0001419	chr11	55350080	55352487	+	2407	2151	evm.model.scaffold33507.13;	intron:55350242-55352393,;	L_1,L_2,L_3,S_2	4,3,5,2	1,1,1,4	sp|A0JPE9|GLPK5_DANRE Putative glycerol kinase 5 OS=Danio rerio GN=gk5 PE=2 SV=1
novel_circ_0001420	chr11	55368786	55370372	+	1586	1586	evm.model.scaffold33507.13;	exon:55370208-55370372,intron:55367530-55369530,;	L_1,S_2,S_3	3,2,3	5,6,2	sp|A0JPE9|GLPK5_DANRE Putative glycerol kinase 5 OS=Danio rerio GN=gk5 PE=2 SV=1
novel_circ_0001421	chr11	56320886	56337115	-	16229	16229	--	--	L_2	4	0	--
novel_circ_0001422	chr11	56326864	56337317	+	10453	10453	--	--	S_2	10	0	--
novel_circ_0001423	chr11	5647065	5647215	+	150	150	--	--	L_2,S_3	4,2	0,0	--
novel_circ_0001424	chr11	56546492	56547870	+	1378	1319	evm.model.scaffold20897.20;	exon:56547718-56547870,intron:56546551-56547718,;	L_1,L_2,L_3,S_1,S_3	33,18,22,2,3	23,23,26,5,6	--
novel_circ_0001425	chr11	56546492	56547982	+	1490	1319	evm.model.scaffold20897.20;	exon:56547718-56547870,intron:56546551-56547718,;	L_3	7	26	--
novel_circ_0001426	chr11	56564696	56570428	+	5732	5550	evm.model.scaffold20897.20;	intron:56569803-56570258,intron:56564804-56565749,exon:56570258-56570428,intron:56565814-56569794,;	L_1,L_2,L_3	14,7,4	61,91,117	--
novel_circ_0001427	chr11	56573322	56573514	-	192	192	--	--	L_1,S_2	2,2	0,0	--
novel_circ_0001428	chr11	56982270	56982683	-	413	196	evm.model.scaffold164279.19;	exon:56982487-56982683,;	L_1	2	1	--
novel_circ_0001429	chr11	57572504	57573009	-	505	505	--	--	L_1	2	0	--
novel_circ_0001430	chr11	57574738	57583803	-	9065	9065	evm.model.scaffold124723.4;	intron:57575887-57595165,intron:57574860-57575779,;	L_1,S_3	5,2	304613	--
novel_circ_0001431	chr11	57589319	57589533	+	214	214	--	--	S_1	2	0	--
novel_circ_0001432	chr11	57658529	57672468	-	13939	13252	evm.model.scaffold124723.11;	intron:57659787-57666391,intron:57666513-57667330,intron:57671808-57672329,intron:57658657-57659712,intron:57670516-57671744,intron:57667391-57670418,;	L_1,L_2,S_1,S_2,S_3	6,2,2,2,2	3562581050637610	sp|Q8BHJ5|TBL1R_MOUSE F-box-like/WD repeat-containing protein TBL1XR1 OS=Mus musculus GN=Tbl1xr1 PE=1 SV=1
novel_circ_0001433	chr11	57662647	57663790	-	1143	1143	evm.model.scaffold124723.11;	intron:57659787-57666391,;	S_2,S_3	6,3	74,72	sp|Q8BHJ5|TBL1R_MOUSE F-box-like/WD repeat-containing protein TBL1XR1 OS=Mus musculus GN=Tbl1xr1 PE=1 SV=1
novel_circ_0001434	chr11	57662647	57664402	-	1755	1755	evm.model.scaffold124723.11;	intron:57659787-57666391,;	S_2	7	101	sp|Q8BHJ5|TBL1R_MOUSE F-box-like/WD repeat-containing protein TBL1XR1 OS=Mus musculus GN=Tbl1xr1 PE=1 SV=1
novel_circ_0001435	chr11	6293448	6293783	-	335	335	--	--	L_1,S_2	3,2	0,0	--
novel_circ_0001436	chr11	6521182	6522428	+	1246	1246	evm.model.scaffold48963.5;	intron:6520461-6528309,;	L_1,L_2,L_3,S_1,S_3	4,7,11,5,2	46,38,72,38,14	sp|Q8CI04|COG3_MOUSE Conserved oligomeric Golgi complex subunit 3 OS=Mus musculus GN=Cog3 PE=2 SV=3
novel_circ_0001437	chr11	6529629	6531003	+	1374	1119	evm.model.scaffold48963.5;	intron:6529774-6530893,;	L_3	3	2	sp|Q8CI04|COG3_MOUSE Conserved oligomeric Golgi complex subunit 3 OS=Mus musculus GN=Cog3 PE=2 SV=3
novel_circ_0001438	chr11	6638981	6644710	+	5729	5729	evm.model.scaffold174669.1.1;	intron:6621671-6641786,intron:6641922-6644607,;	S_3	2	26	--
novel_circ_0001439	chr11	6640794	6644710	+	3916	3916	evm.model.scaffold174669.1.1;	intron:6641922-6644607,intron:6621671-6641786,;	L_2,L_3,S_3	4,2,2	19,17,21	--
novel_circ_0001440	chr11	6641786	6644710	+	2924	2685	evm.model.scaffold174669.1.1;	intron:6641922-6644607,;	L_1,L_2,S_1,S_2,S_3	9,3,6,6,10	19,17,17,14,15	--
novel_circ_0001441	chr11	6729769	6737856	-	8087	7997	evm.model.scaffold107939.2;	exon:6737677-6737856,intron:6729859-6737677,;	L_1,L_3	4,6	13,7	--
novel_circ_0001442	chr11	6754732	6754924	+	192	192	evm.model.scaffold107939.3;	exon:6754732-6754924,;	L_1	4	3	sp|P50475|SYAC_RAT Alanine--tRNA ligase, cytoplasmic OS=Rattus norvegicus GN=Aars PE=1 SV=3
novel_circ_0001443	chr11	6799072	6799493	-	421	421	--	--	L_1	2	0	--
novel_circ_0001444	chr11	6846670	6855530	-	8860	8860	evm.model.scaffold107939.6;	intron:6846818-6857386,;	L_1,L_2,L_3,S_1,S_2,S_3	177,81,87,65,99,76	15,12,3,46,28,30	--
novel_circ_0001445	chr11	7014933	7017479	+	2546	2294	evm.model.scaffold107939.9;	intron:7015058-7017352,;	S_1	2	1	--
novel_circ_0001446	chr11	7246648	7246916	+	268	268	evm.model.scaffold54543.7;	intron:7231112-7282393,;	L_3	2	2	sp|Q2NNR5|CLTR1_CAVPO Cysteinyl leukotriene receptor 1 OS=Cavia porcellus GN=CYSLTR1 PE=2 SV=1
novel_circ_0001447	chr11	7479411	7482382	-	2971	2680	evm.model.scaffold168171.8;	intron:7479558-7482238,;	L_1	3	2	sp|Q8R0M8|MOT5_MOUSE Monocarboxylate transporter 5 OS=Mus musculus GN=Slc16a4 PE=2 SV=1
novel_circ_0001448	chr11	7487734	7544120	-	56386	15996	evm.model.scaffold168171.8;	intron:7493922-7498003,exon:7487734-7488880,intron:7498448-7504021,intron:7488880-7489277,exon:7498003-7498448,intron:7489424-7493778,;	L_2,S_1	6,9	72138	sp|Q8R0M8|MOT5_MOUSE Monocarboxylate transporter 5 OS=Mus musculus GN=Slc16a4 PE=2 SV=1
novel_circ_0001449	chr11	7717815	7718629	-	814	814	--	--	S_1	2	0	--
novel_circ_0001450	chr11	7723155	7739538	-	16383	12632	evm.model.scaffold168171.18;evm.model.scaffold168171.17;evm.model.scaffold168171.19;	intron:7725129-7725956,exon:7724540-7725129,;exon:7719966-7724038,;exon:7738921-7740843,intron:7734232-7735002,intron:7738168-7738921,exon:7733379-7733912,exon:7735002-7738168,;	L_1,L_2,L_3,S_1,S_3	3,3,6,8,12	1.36189e+18	--;sp|Q8R151|ZNFX1_MOUSE NFX1-type zinc finger-containing protein 1 OS=Mus musculus GN=Znfx1 PE=2 SV=3;sp|Q9P2E3|ZNFX1_HUMAN NFX1-type zinc finger-containing protein 1 OS=Homo sapiens GN=ZNFX1 PE=2 SV=2
novel_circ_0001451	chr11	7723199	7739582	+	16383	16383	--	--	L_1,L_3,S_2,S_3	10,10,9,11	0,0,0,0	--
novel_circ_0001452	chr11	7735002	7742066	-	7064	6858	evm.model.scaffold168171.19;	intron:7738168-7738921,exon:7738921-7740843,intron:7741538-7741986,exon:7740969-7741538,exon:7735002-7738168,;	S_2,S_3	2,3	17041868	sp|Q9P2E3|ZNFX1_HUMAN NFX1-type zinc finger-containing protein 1 OS=Homo sapiens GN=ZNFX1 PE=2 SV=2
novel_circ_0001453	chr11	7755765	7756049	+	284	284	--	--	S_2	2	0	--
novel_circ_0001454	chr11	7780047	7780277	-	230	230	evm.model.scaffold168171.23;	exon:7779411-7780447,;	L_3	2	13	sp|Q8R151|ZNFX1_MOUSE NFX1-type zinc finger-containing protein 1 OS=Mus musculus GN=Znfx1 PE=2 SV=3
novel_circ_0001455	chr11	7782844	7783858	-	1014	1014	evm.model.scaffold168171.23;	exon:7781015-7786483,;	L_3	2	205	sp|Q8R151|ZNFX1_MOUSE NFX1-type zinc finger-containing protein 1 OS=Mus musculus GN=Znfx1 PE=2 SV=3
novel_circ_0001456	chr11	7814529	7814792	-	263	263	evm.model.scaffold168171.25;	exon:7811619-7817033,;	L_2	6	12	sp|Q9P2E3|ZNFX1_HUMAN NFX1-type zinc finger-containing protein 1 OS=Homo sapiens GN=ZNFX1 PE=2 SV=2
novel_circ_0001457	chr11	8288413	8300416	+	12003	12003	evm.model.scaffold168171.31;	exon:8294495-8294681,intron:8294681-8299614,exon:8299614-8300416,intron:8288563-8294495,exon:8288413-8288563,;	L_1,L_3,S_3	3,4,2	168016312283	sp|Q8N0W4|NLGNX_HUMAN Neuroligin-4, X-linked OS=Homo sapiens GN=NLGN4X PE=1 SV=1
novel_circ_0001458	chr11	8294495	8300416	+	5921	5921	evm.model.scaffold168171.31;	exon:8299614-8300416,intron:8294681-8299614,exon:8294495-8294681,;	L_1,L_2,L_3,S_1,S_2,S_3	11,18,7,8,7,4	1.58915e+23	sp|Q8N0W4|NLGNX_HUMAN Neuroligin-4, X-linked OS=Homo sapiens GN=NLGN4X PE=1 SV=1
novel_circ_0001459	chr11	8299614	8300416	+	802	802	evm.model.scaffold168171.31;	exon:8299614-8300416,;	L_1,L_2,L_3,S_1,S_2,S_3	30,13,26,13,18,35	1.21511e+23	sp|Q8N0W4|NLGNX_HUMAN Neuroligin-4, X-linked OS=Homo sapiens GN=NLGN4X PE=1 SV=1
novel_circ_0001460	chr11	8299614	8320464	+	20850	20734	evm.model.scaffold168171.31;	exon:8299614-8300416,intron:8300416-8320348,;	L_1,L_2,L_3,S_2	8,6,9,6	1745171817362160	sp|Q8N0W4|NLGNX_HUMAN Neuroligin-4, X-linked OS=Homo sapiens GN=NLGN4X PE=1 SV=1
novel_circ_0001461	chr11	8299614	8320497	+	20883	20734	evm.model.scaffold168171.31;	intron:8300416-8320348,exon:8299614-8300416,;	L_1,L_2,L_3,S_1,S_2,S_3	21,17,27,4,15,20	1.74517e+23	sp|Q8N0W4|NLGNX_HUMAN Neuroligin-4, X-linked OS=Homo sapiens GN=NLGN4X PE=1 SV=1
novel_circ_0001462	chr11	8300121	8300335	-	214	214	--	--	S_1	2	0	--
novel_circ_0001463	chr11	8323700	8323957	-	257	257	--	--	L_3	2	0	--
novel_circ_0001464	chr11	8327875	8328238	-	363	363	--	--	S_3	2	0	--
novel_circ_0001465	chr11	8327879	8328242	-	363	363	--	--	S_3	2	0	--
novel_circ_0001466	chr11	8732418	8734446	-	2028	1962	evm.model.scaffold146821.10_evm.model.scaffold146821.9;	intron:8732484-8734249,exon:8734249-8734446,;	L_1,L_2,S_1	3,2,5	0,2,8	sp|Q8CB62|CNTRB_MOUSE Centrobin OS=Mus musculus GN=Cntrob PE=2 SV=2
novel_circ_0001467	chr11	8808987	8809893	-	906	197	evm.model.scaffold146821.14;	exon:8809696-8809893,;	S_2	3	24	sp|O08688|CAN5_MOUSE Calpain-5 OS=Mus musculus GN=Capn5 PE=2 SV=1
novel_circ_0001468	chr11	8809696	8809893	-	197	197	evm.model.scaffold146821.14;	exon:8809696-8809893,;	S_3	6	13	sp|O08688|CAN5_MOUSE Calpain-5 OS=Mus musculus GN=Capn5 PE=2 SV=1
novel_circ_0001469	chr11	8811345	8813604	-	2259	2181	evm.model.scaffold146821.14;	intron:8811523-8811946,exon:8811345-8811523,exon:8813407-8813604,intron:8812024-8813407,;	L_3	2	53	sp|O08688|CAN5_MOUSE Calpain-5 OS=Mus musculus GN=Capn5 PE=2 SV=1
novel_circ_0001470	chr11	8815108	8817956	-	2848	992	evm.model.scaffold146821.14;	intron:8816832-8817824,;	L_1,S_1	2,2	0,1	sp|O08688|CAN5_MOUSE Calpain-5 OS=Mus musculus GN=Capn5 PE=2 SV=1
novel_circ_0001471	chr11	9375427	9379039	+	3612	3612	--	--	L_2	4	0	--
novel_circ_0001472	chr11	9376288	9379039	+	2751	2751	--	--	L_1,L_2,S_2	8,4,7	0,0,0	--
novel_circ_0001473	chr11	9382992	9383196	+	204	204	--	--	L_3	2	0	--
novel_circ_0001474	chr11	9385777	9386620	+	843	843	--	--	S_1	8	0	--
novel_circ_0001475	chr11	9385777	9388112	+	2335	2335	--	--	L_2,S_1,S_3	3,2,3	0,0,0	--
novel_circ_0001476	chr11	9387202	9387481	+	279	279	--	--	S_2	2	0	--
novel_circ_0001477	chr11	9387322	9387481	+	159	159	--	--	S_2	2	0	--
novel_circ_0001478	chr11	9389572	9391468	+	1896	1896	--	--	L_1,L_2,L_3,S_2	6,3,5,6	0,0,0,0	--
novel_circ_0001479	chr11	9454113	9454479	+	366	366	evm.model.scaffold30425.8;	exon:9454113-9455322,;	L_1,L_2,L_3,S_1,S_2,S_3	18,3,11,36,6,17	72,60,65,158,113,117	sp|O43639|NCK2_HUMAN Cytoplasmic protein NCK2 OS=Homo sapiens GN=NCK2 PE=1 SV=2
novel_circ_0001480	chr11	9517683	9518014	-	331	331	evm.model.scaffold30425.9;	intron:9499310-9518608,;	L_1	2	77	sp|O55043|ARHG7_RAT Rho guanine nucleotide exchange factor 7 OS=Rattus norvegicus GN=Arhgef7 PE=1 SV=1
novel_circ_0001481	chr11	9518608	9524359	-	5751	5022	evm.model.scaffold30425.9;	intron:9518701-9523488,exon:9523488-9523723,;	L_1	2	339	sp|O55043|ARHG7_RAT Rho guanine nucleotide exchange factor 7 OS=Rattus norvegicus GN=Arhgef7 PE=1 SV=1
novel_circ_0001482	chr11	9524231	9543239	-	19008	17798	evm.model.scaffold30425.9;	intron:9534032-9543143,intron:9528568-9530220,intron:9530280-9532166,exon:9527064-9527214,intron:9527214-9528487,intron:9524359-9526481,intron:9532305-9533909,;	S_2	2	125	sp|O55043|ARHG7_RAT Rho guanine nucleotide exchange factor 7 OS=Rattus norvegicus GN=Arhgef7 PE=1 SV=1
novel_circ_0001483	chr11	9543143	9552787	-	9644	8030	evm.model.scaffold30425.9;	intron:9546648-9552663,intron:9543239-9545254,;	L_1,L_2,L_3,S_1,S_2,S_3	2,2,3,2,2,2	24,33,29,84,53,74	sp|O55043|ARHG7_RAT Rho guanine nucleotide exchange factor 7 OS=Rattus norvegicus GN=Arhgef7 PE=1 SV=1
novel_circ_0001484	chr11	9575779	9575934	-	155	155	--	--	L_2,S_3	3,2	0,0	--
novel_circ_0001485	chr11	9701047	9701974	+	927	322	evm.model.scaffold176167.9;	exon:9701047-9701369,;	L_2	2	59	sp|Q13263|TIF1B_HUMAN Transcription intermediary factor 1-beta OS=Homo sapiens GN=TRIM28 PE=1 SV=5
novel_circ_0001486	chr11	9701047	9703064	+	2017	1763	evm.model.scaffold176167.9;	intron:9701369-9701888,intron:9701974-9702677,intron:9702774-9702993,exon:9701047-9701369,;	L_1,L_2,S_2,S_3	11,5,2,2	92,60,122,104	sp|Q13263|TIF1B_HUMAN Transcription intermediary factor 1-beta OS=Homo sapiens GN=TRIM28 PE=1 SV=5
novel_circ_0001487	chr11	9701047	9703696	+	2649	1791	evm.model.scaffold176167.9;	intron:9703064-9703611,intron:9701974-9702677,exon:9701047-9701369,intron:9702774-9702993,;	L_1	2	101	sp|Q13263|TIF1B_HUMAN Transcription intermediary factor 1-beta OS=Homo sapiens GN=TRIM28 PE=1 SV=5
novel_circ_0001488	chr11	9701047	9706455	+	5408	4777	evm.model.scaffold176167.9;	intron:9701369-9701888,intron:9705683-9706228,intron:9703696-9704279,intron:9701974-9702677,exon:9704279-9705338,intron:9703064-9703611,intron:9705338-9705618,intron:9702774-9702993,exon:9701047-9701369,;	L_1,L_2,L_3,S_2	7,8,6,2	447285200600	sp|Q13263|TIF1B_HUMAN Transcription intermediary factor 1-beta OS=Homo sapiens GN=TRIM28 PE=1 SV=5
novel_circ_0001489	chr11	9838335	9847431	+	9096	8843	evm.model.scaffold176167.6;	exon:9846949-9847431,intron:9843947-9844754,intron:9845789-9846949,intron:9844800-9845690,exon:9838335-9842394,intron:9842394-9843839,;	S_2	2	2657	sp|Q8CGN4|BCOR_MOUSE BCL-6 corepressor OS=Mus musculus GN=Bcor PE=1 SV=2
novel_circ_0001490	chr11	9846949	9848044	+	1095	1095	evm.model.scaffold176167.6;	exon:9846949-9847431,exon:9847882-9848044,intron:9847431-9847882,;	S_1	2	360	sp|Q8CGN4|BCOR_MOUSE BCL-6 corepressor OS=Mus musculus GN=Bcor PE=1 SV=2
novel_circ_0001491	chr12	10009135	10017581	-	8446	7876	evm.model.scaffold148473.22;	intron:10012976-10015522,intron:10010699-10011431,intron:10009235-10010619,intron:10015639-10017443,intron:10011462-10012872,;	L_2	2	43	sp|Q3UYG8|MACD2_MOUSE O-acetyl-ADP-ribose deacetylase MACROD2 OS=Mus musculus GN=Macrod2 PE=2 SV=1
novel_circ_0001492	chr12	10012872	10017581	-	4709	4350	evm.model.scaffold148473.22;	intron:10012976-10015522,intron:10015639-10017443,;	L_1,L_2,L_3,S_1,S_2,S_3	9,14,10,8,9,11	14,24,3,45,21,30	sp|Q3UYG8|MACD2_MOUSE O-acetyl-ADP-ribose deacetylase MACROD2 OS=Mus musculus GN=Macrod2 PE=2 SV=1
novel_circ_0001493	chr12	10051531	10053301	+	1770	1746	evm.model.scaffold148473.23;	intron:10051759-10052521,exon:10051555-10051759,exon:10052521-10053301,;	L_2	2	167	sp|Q9VXE5|PAKM_DROME Serine/threonine-protein kinase PAK mbt OS=Drosophila melanogaster GN=mbt PE=1 SV=2
novel_circ_0001494	chr12	10154214	10157509	+	3295	2838	evm.model.scaffold148473.25;	intron:10156474-10157381,intron:10154371-10156302,;	L_1,L_3	2,2	3,3	sp|P28494|MA2A1_RAT Alpha-mannosidase 2 OS=Rattus norvegicus GN=Man2a1 PE=1 SV=2
novel_circ_0001495	chr12	10156302	10157509	+	1207	907	evm.model.scaffold148473.25;	intron:10156474-10157381,;	S_2	2	1	sp|P28494|MA2A1_RAT Alpha-mannosidase 2 OS=Rattus norvegicus GN=Man2a1 PE=1 SV=2
novel_circ_0001496	chr12	10222277	10224945	-	2668	2468	evm.model.scaffold67741.10;	exon:10223030-10223180,intron:10223180-10224818,intron:10222350-10223030,;	L_1,L_2,S_1,S_2,S_3	7,3,3,3,4	43,55,98,63,61	sp|O00423|EMAL1_HUMAN Echinoderm microtubule-associated protein-like 1 OS=Homo sapiens GN=EML1 PE=1 SV=3
novel_circ_0001497	chr12	10223030	10224945	-	1915	1788	evm.model.scaffold67741.10;	exon:10223030-10223180,intron:10223180-10224818,;	L_3,S_1	2,3	10,67	sp|O00423|EMAL1_HUMAN Echinoderm microtubule-associated protein-like 1 OS=Homo sapiens GN=EML1 PE=1 SV=3
novel_circ_0001498	chr12	10571545	10580954	+	9409	9154	evm.model.scaffold36405.2;	intron:10571657-10580811,;	S_1,S_2	2,2	259171	sp|Q6GNT9|MEMO1_XENLA Protein MEMO1 OS=Xenopus laevis GN=memo1 PE=2 SV=1
novel_circ_0001499	chr12	10571545	10583779	+	12234	11902	evm.model.scaffold36405.2;	intron:10580954-10583702,intron:10571657-10580811,;	L_1,L_3,S_2,S_3	9,8,3,3	255178358412	sp|Q6GNT9|MEMO1_XENLA Protein MEMO1 OS=Xenopus laevis GN=memo1 PE=2 SV=1
novel_circ_0001500	chr12	10571545	10591982	+	20437	20000	evm.model.scaffold36405.2;	intron:10583779-10591877,intron:10580954-10583702,intron:10571657-10580811,;	L_1,L_2,L_3,S_1,S_2	10,10,17,12,8	465446313860685	sp|Q6GNT9|MEMO1_XENLA Protein MEMO1 OS=Xenopus laevis GN=memo1 PE=2 SV=1
novel_circ_0001501	chr12	10580811	10583779	+	2968	2748	evm.model.scaffold36405.2;	intron:10580954-10583702,;	L_1,L_2,L_3,S_1,S_2,S_3	17,38,13,9,9,10	122,99,80,245,187,204	sp|Q6GNT9|MEMO1_XENLA Protein MEMO1 OS=Xenopus laevis GN=memo1 PE=2 SV=1
novel_circ_0001502	chr12	10625995	10638447	-	12452	12452	--	--	L_3	2	0	--
novel_circ_0001503	chr12	10803271	10806052	+	2781	2781	evm.model.scaffold36405.4;	exon:10805837-10806052,intron:10799412-10805837,;	S_1,S_2	2,3	205138	sp|Q91YX5|LGAT1_MOUSE Acyl-CoA:lysophosphatidylglycerol acyltransferase 1 OS=Mus musculus GN=Lpgat1 PE=2 SV=1
novel_circ_0001504	chr12	10805219	10806052	+	833	833	evm.model.scaffold36405.4;	exon:10805837-10806052,intron:10799412-10805837,;	L_1	4	41	sp|Q91YX5|LGAT1_MOUSE Acyl-CoA:lysophosphatidylglycerol acyltransferase 1 OS=Mus musculus GN=Lpgat1 PE=2 SV=1
novel_circ_0001505	chr12	10805837	10811449	+	5612	5475	evm.model.scaffold36405.4;	exon:10805837-10806052,intron:10806052-10811312,;	L_2	2	41	sp|Q91YX5|LGAT1_MOUSE Acyl-CoA:lysophosphatidylglycerol acyltransferase 1 OS=Mus musculus GN=Lpgat1 PE=2 SV=1
novel_circ_0001506	chr12	10805837	10821357	+	15520	15243	evm.model.scaffold36405.4;	exon:10805837-10806052,intron:10806052-10811312,intron:10811449-10821217,;	L_1,L_2,L_3,S_1,S_2,S_3	9,4,13,5,5,6	162,140,79,384,276,262	sp|Q91YX5|LGAT1_MOUSE Acyl-CoA:lysophosphatidylglycerol acyltransferase 1 OS=Mus musculus GN=Lpgat1 PE=2 SV=1
novel_circ_0001507	chr12	10900521	10936828	+	36307	35921	evm.model.scaffold36405.5;	intron:10900685-10903134,intron:10903246-10936718,;	L_3	4	54	sp|Q949X7|DCDA1_ARATH Diaminopimelate decarboxylase 1, chloroplastic OS=Arabidopsis thaliana GN=LYSA1 PE=2 SV=1
novel_circ_0001508	chr12	11139148	11140225	-	1077	947	evm.model.scaffold172453.7;	intron:11139306-11140095,exon:11139148-11139306,;	L_2,S_1	11,7	2,7	sp|Q15678|PTN14_HUMAN Tyrosine-protein phosphatase non-receptor type 14 OS=Homo sapiens GN=PTPN14 PE=1 SV=2
novel_circ_0001509	chr12	11153299	11155129	-	1830	1659	evm.model.scaffold172453.7;	intron:11153381-11153973,intron:11154062-11154970,exon:11154970-11155129,;	L_3	3	4	sp|Q15678|PTN14_HUMAN Tyrosine-protein phosphatase non-receptor type 14 OS=Homo sapiens GN=PTPN14 PE=1 SV=2
novel_circ_0001510	chr12	11211051	11212983	+	1932	1631	evm.model.scaffold172453.9;	intron:11211166-11211462,exon:11211462-11211612,intron:11211612-11212205,intron:11212329-11212921,;	L_1,L_2,L_3,S_3	5,5,3,7	1,9,3,11	sp|P62335|PRS10_SPETR 26S protease regulatory subunit 10B OS=Spermophilus tridecemlineatus GN=PSMC6 PE=2 SV=1
novel_circ_0001511	chr12	11222079	11222790	-	711	462	evm.model.scaffold172453.10;	exon:11222079-11222267,exon:11222516-11222790,;	L_1	2	77	sp|Q62415|ASPP1_MOUSE Apoptosis-stimulating of p53 protein 1 OS=Mus musculus GN=Ppp1r13b PE=2 SV=2
novel_circ_0001512	chr12	11310525	11311340	-	815	192	evm.model.scaffold172453.10;	exon:11310525-11310717,;	L_1,L_2,L_3,S_1,S_2,S_3	5,5,10,11,10,3	41,32,15,107,47,76	sp|Q62415|ASPP1_MOUSE Apoptosis-stimulating of p53 protein 1 OS=Mus musculus GN=Ppp1r13b PE=2 SV=2
novel_circ_0001513	chr12	11717834	11718858	+	1024	1024	--	--	L_1,L_2,L_3,S_1,S_2,S_3	2,2,12,6,3,3	3,0,0,1,0,0	--
novel_circ_0001514	chr12	11736236	11749304	+	13068	12938	evm.model.scaffold172453.29;	intron:11736366-11749137,exon:11749137-11749304,;	S_3	2	93	sp|Q91048|PTK7_CHICK Inactive tyrosine-protein kinase 7 OS=Gallus gallus GN=PTK7 PE=2 SV=1
novel_circ_0001515	chr12	11793889	11795085	-	1196	1175	evm.model.scaffold172453.31;	intron:11794096-11794867,exon:11793910-11794096,exon:11794867-11795085,;	L_1,L_3,S_2,S_3	19,7,4,2	20,19,17,15	sp|Q9TTK4|LYST_BOVIN Lysosomal-trafficking regulator OS=Bos taurus GN=LYST PE=1 SV=1
novel_circ_0001516	chr12	11793910	11795085	-	1175	1175	evm.model.scaffold172453.31;	intron:11794096-11794867,exon:11794867-11795085,exon:11793910-11794096,;	L_1,L_3,S_2	11,6,2	20,19,17	sp|Q9TTK4|LYST_BOVIN Lysosomal-trafficking regulator OS=Bos taurus GN=LYST PE=1 SV=1
novel_circ_0001517	chr12	11831557	11834815	-	3258	156	evm.model.scaffold172453.31;	exon:11834647-11834803,;	L_2	2	1	sp|Q9TTK4|LYST_BOVIN Lysosomal-trafficking regulator OS=Bos taurus GN=LYST PE=1 SV=1
novel_circ_0001518	chr12	11978836	11979391	+	555	555	evm.model.scaffold172453.34;	exon:11978836-11979391,;	S_2	2	2	--
novel_circ_0001519	chr12	121757	122013	-	256	256	evm.model.scaffold159953.8;	exon:121757-122013,;	L_2	2	15	sp|Q0VFM0|ZFPL1_XENTR Zinc finger protein-like 1 OS=Xenopus tropicalis GN=zfpl1 PE=2 SV=1
novel_circ_0001520	chr12	12212039	12212362	-	323	323	evm.model.scaffold172453.45;	exon:12212039-12212362,;	S_2,S_3	2,4	37,14	sp|Q8BMT9|HHAT_MOUSE Protein-cysteine N-palmitoyltransferase HHAT OS=Mus musculus GN=Hhat PE=2 SV=1
novel_circ_0001521	chr12	12254220	12262134	+	7914	6829	evm.model.scaffold172453.47;	exon:12256949-12257129,exon:12255936-12256122,intron:12257129-12262017,intron:12254361-12255936,;	L_1,L_2,L_3,S_1,S_2,S_3	73,95,77,105,25,30	84,55,80,98,60,90	sp|Q4JIJ3|METH_BOVIN Methionine synthase OS=Bos taurus GN=MTR PE=2 SV=1
novel_circ_0001522	chr12	12254220	12262173	+	7953	6829	evm.model.scaffold172453.47;	intron:12254361-12255936,intron:12257129-12262017,exon:12256949-12257129,exon:12255936-12256122,;	L_1,L_2,L_3,S_1	2,6,2,13	84,55,80,98	sp|Q4JIJ3|METH_BOVIN Methionine synthase OS=Bos taurus GN=MTR PE=2 SV=1
novel_circ_0001523	chr12	12453430	12455803	+	2373	2373	--	--	L_2	2	0	--
novel_circ_0001524	chr12	12455536	12455845	-	309	309	evm.model.scaffold172453.58;	exon:12452779-12455845,;	L_1	4	1295	sp|P63100|CANB1_RAT Calcineurin subunit B type 1 OS=Rattus norvegicus GN=Ppp3r1 PE=1 SV=2
novel_circ_0001525	chr12	12512332	12514278	+	1946	214	evm.model.scaffold172453.61;	exon:12514064-12514278,;	L_1,L_2	4,5	5,1	sp|Q8VEM9|KLDC3_MOUSE Kelch domain-containing protein 3 OS=Mus musculus GN=Klhdc3 PE=2 SV=1
novel_circ_0001526	chr12	12640726	12644586	+	3860	2635	evm.model.scaffold82395.4;	intron:12641755-12643349,intron:12643428-12644469,;	L_2,S_1	3,5	0,3	sp|Q9VT65|CANB_DROME Calpain-B OS=Drosophila melanogaster GN=CalpB PE=1 SV=2
novel_circ_0001527	chr12	12641476	12641755	+	279	279	--	--	L_1	2	0	--
novel_circ_0001528	chr12	12974670	12977148	-	2478	220	evm.model.scaffold82395.19;	exon:12976928-12977148,;	L_2,L_3,S_1	2,2,3	65,65,146	sp|O54694|SPTC2_CRIGR Serine palmitoyltransferase 2 OS=Cricetulus griseus GN=SPTLC2 PE=2 SV=1
novel_circ_0001529	chr12	12974670	13053528	-	78858	78858	evm.model.scaffold82395.19;	intron:12974797-12976928,exon:12976928-12977148,intron:12977148-12978066,intron:12978172-12979341,intron:12979435-12979702,intron:12979768-13095220,;	S_2	28	1988	sp|O54694|SPTC2_CRIGR Serine palmitoyltransferase 2 OS=Cricetulus griseus GN=SPTLC2 PE=2 SV=1
novel_circ_0001530	chr12	12976928	12978172	-	1244	1138	evm.model.scaffold82395.19;	intron:12977148-12978066,exon:12976928-12977148,;	L_1	18	105	sp|O54694|SPTC2_CRIGR Serine palmitoyltransferase 2 OS=Cricetulus griseus GN=SPTLC2 PE=2 SV=1
novel_circ_0001531	chr12	12979702	13056026	-	76324	76324	evm.model.scaffold82395.19;	intron:12979768-13095220,;	S_3	9	1759	sp|O54694|SPTC2_CRIGR Serine palmitoyltransferase 2 OS=Cricetulus griseus GN=SPTLC2 PE=2 SV=1
novel_circ_0001532	chr12	12981256	13056389	-	75133	75133	evm.model.scaffold82395.19;	intron:12979768-13095220,;	S_1,S_3	12,12	19501759	sp|O54694|SPTC2_CRIGR Serine palmitoyltransferase 2 OS=Cricetulus griseus GN=SPTLC2 PE=2 SV=1
novel_circ_0001533	chr12	130202	134394	+	4192	2182	evm.model.scaffold159953.7.2;	intron:132510-134316,intron:130303-130679,;	L_3	3	2	sp|Q567G6|CC017_DANRE Uncharacterized protein C3orf17 homolog OS=Danio rerio GN=si:dkey-22a1.3 PE=2 SV=1
novel_circ_0001534	chr12	13053077	13088463	-	35386	35386	evm.model.scaffold82395.19;	intron:12979768-13095220,;	S_3	8	761	sp|O54694|SPTC2_CRIGR Serine palmitoyltransferase 2 OS=Cricetulus griseus GN=SPTLC2 PE=2 SV=1
novel_circ_0001535	chr12	13054145	13059897	-	5752	5752	evm.model.scaffold82395.19;	intron:12979768-13095220,;	L_1	2	21	sp|O54694|SPTC2_CRIGR Serine palmitoyltransferase 2 OS=Cricetulus griseus GN=SPTLC2 PE=2 SV=1
novel_circ_0001536	chr12	130972	131125	+	153	153	--	--	L_1	2	0	--
novel_circ_0001537	chr12	13158433	13158790	-	357	357	--	--	S_3	2	0	--
novel_circ_0001538	chr12	13189458	13191716	+	2258	2258	--	--	L_3	4	0	--
novel_circ_0001539	chr12	13217904	13218651	-	747	432	evm.model.scaffold127037.2;	exon:13218393-13218651,exon:13217904-13218078,;	S_2,S_3	4,4	9,23	sp|D9IQ16|GXN_ACRMI Galaxin OS=Acropora millepora PE=1 SV=1
novel_circ_0001540	chr12	13269814	13275717	-	5903	2966	evm.model.scaffold127037.4;	intron:13269854-13272660,exon:13275557-13275717,;	L_2	2	27	sp|Q3SZY9|MED6_BOVIN Mediator of RNA polymerase II transcription subunit 6 OS=Bos taurus GN=MED6 PE=2 SV=1
novel_circ_0001541	chr12	13344482	13346078	+	1596	1596	evm.model.scaffold127037.8_evm.model.scaffold127037.9;	exon:13344475-13346078,;	L_1,L_2,L_3,S_1,S_2,S_3	24,15,6,17,5,6	2.74227e+17	sp|P34284|YKK7_CAEEL Uncharacterized F-box/LRR-repeat protein C02F5.7 OS=Caenorhabditis elegans GN=C02F5.7 PE=3 SV=3
novel_circ_0001542	chr12	13573259	13583854	-	10595	10518	evm.model.scaffold127037.21_evm.model.scaffold127037.23;	exon:13583696-13583854,intron:13573336-13583696,;	L_1,L_3,S_1,S_3	2,2,4,2	4703331074661	sp|O14770|MEIS2_HUMAN Homeobox protein Meis2 OS=Homo sapiens GN=MEIS2 PE=1 SV=2
novel_circ_0001543	chr12	13573259	13601958	-	28699	28489	evm.model.scaffold127037.21_evm.model.scaffold127037.23;	intron:13583854-13601825,intron:13573336-13583696,exon:13583696-13583854,;	L_1,L_2,L_3,S_1,S_2,S_3	8,16,8,11,4,5	1.35114e+22	sp|O14770|MEIS2_HUMAN Homeobox protein Meis2 OS=Homo sapiens GN=MEIS2 PE=1 SV=2
novel_circ_0001544	chr12	13583696	13601958	-	18262	18129	evm.model.scaffold127037.21_evm.model.scaffold127037.23;	exon:13583696-13583854,intron:13583854-13601825,;	L_1,L_2,L_3,S_1,S_3	12,6,6,3,3	8888906371679970	sp|O14770|MEIS2_HUMAN Homeobox protein Meis2 OS=Homo sapiens GN=MEIS2 PE=1 SV=2
novel_circ_0001545	chr12	13782720	13782932	-	212	212	--	--	L_3	2	0	--
novel_circ_0001546	chr12	14244273	14244534	+	261	261	--	--	S_2	2	0	--
novel_circ_0001547	chr12	14258295	14258821	+	526	526	evm.model.scaffold127037.48_evm.model.scaffold127037.49;	exon:14258295-14258821,;	S_3	4	92	sp|Q8TCB0|IFI44_HUMAN Interferon-induced protein 44 OS=Homo sapiens GN=IFI44 PE=2 SV=2
novel_circ_0001548	chr12	14279377	14313435	+	34058	34058	evm.model.scaffold127037.51;	intron:14279049-14313772,;	L_1,L_2,L_3,S_1,S_2,S_3	12,8,11,13,14,19	2.94231e+17	sp|Q53G44|IF44L_HUMAN Interferon-induced protein 44-like OS=Homo sapiens GN=IFI44L PE=2 SV=3
novel_circ_0001549	chr12	14367732	14369691	+	1959	1899	evm.model.scaffold16245.2;	exon:14367792-14369691,;	L_1,L_3,S_2,S_3	9,11,3,2	568437744729	sp|Q80WT5|AFTIN_MOUSE Aftiphilin OS=Mus musculus GN=Aftph PE=1 SV=2
novel_circ_0001550	chr12	14367732	14370150	+	2418	1899	evm.model.scaffold16245.2;	exon:14367792-14369691,;	L_3	2	437	sp|Q80WT5|AFTIN_MOUSE Aftiphilin OS=Mus musculus GN=Aftph PE=1 SV=2
novel_circ_0001551	chr12	14370745	14372874	+	2129	1935	evm.model.scaffold16245.2;	intron:14371429-14372816,exon:14371270-14371429,intron:14370881-14371270,;	L_1	2	25	sp|Q80WT5|AFTIN_MOUSE Aftiphilin OS=Mus musculus GN=Aftph PE=1 SV=2
novel_circ_0001552	chr12	14645434	14647327	+	1893	1893	evm.model.scaffold16245.10;	exon:14647030-14648381,intron:14645878-14647030,;	L_3	3	46	sp|Q91YE3|EGLN1_MOUSE Egl nine homolog 1 OS=Mus musculus GN=Egln1 PE=2 SV=2
novel_circ_0001553	chr12	14649645	14649874	-	229	229	--	--	S_1	2	0	--
novel_circ_0001554	chr12	14651724	14651928	-	204	204	--	--	S_1,S_3	2,2	0,0	--
novel_circ_0001555	chr12	14722679	14724347	-	1668	1668	evm.model.scaffold16245.13;	intron:14722834-14724161,exon:14724161-14724347,exon:14722679-14722834,;	L_3,S_1,S_3	3,2,3	27,86,37	sp|Q4FZQ0|YF1BB_XENLA Protein YIF1B-B OS=Xenopus laevis GN=yif1b-b PE=2 SV=1
novel_circ_0001556	chr12	14742837	14749545	-	6708	6708	evm.model.scaffold16245.13;	intron:14742955-14763598,;	L_1	2	297	sp|Q4FZQ0|YF1BB_XENLA Protein YIF1B-B OS=Xenopus laevis GN=yif1b-b PE=2 SV=1
novel_circ_0001557	chr12	14763598	14767104	-	3506	3370	evm.model.scaffold16245.13;	exon:14763598-14763764,intron:14763764-14766968,;	L_1,L_2	2,2	39,28	sp|Q4FZQ0|YF1BB_XENLA Protein YIF1B-B OS=Xenopus laevis GN=yif1b-b PE=2 SV=1
novel_circ_0001558	chr12	1479777	1483306	-	3529	3429	evm.model.scaffold165727.4;	exon:1481905-1482112,exon:1479881-1480067,intron:1482112-1483094,intron:1480067-1481905,exon:1483094-1483310,;	S_1	2	42	--
novel_circ_0001559	chr12	1479777	1483310	-	3533	609	evm.model.scaffold165727.4;	exon:1481905-1482112,exon:1479881-1480067,exon:1483094-1483310,;	L_3,S_1,S_2	12,11,5	14,45,13	--
novel_circ_0001560	chr12	1499037	1502731	+	3694	3524	evm.model.scaffold165727.5;	intron:1499192-1501462,intron:1501564-1502663,exon:1499037-1499192,;	L_3	2	5	sp|Q9JJ61|GLT16_MOUSE Polypeptide N-acetylgalactosaminyltransferase 16 OS=Mus musculus GN=Galnt16 PE=2 SV=2
novel_circ_0001561	chr12	15159858	15160641	+	783	783	--	--	S_1	2	0	--
novel_circ_0001562	chr12	1518158	1518517	-	359	359	--	--	L_1,S_2,S_3	2,4,3	0,0,0	--
novel_circ_0001563	chr12	1518158	1518611	-	453	453	--	--	L_1,S_2,S_3	3,4,2	0,0,0	--
novel_circ_0001564	chr12	1518367	1518517	-	150	150	--	--	L_1,L_2,S_3	4,2,6	0,0,0	--
novel_circ_0001565	chr12	1518371	1518521	-	150	150	--	--	L_1,L_2,S_3	4,2,6	0,0,0	--
novel_circ_0001566	chr12	1518424	1518592	-	168	168	--	--	S_1	2	0	--
novel_circ_0001567	chr12	15187546	15203181	-	15635	15635	--	--	S_1,S_3	4,3	0,0	--
novel_circ_0001568	chr12	1526094	1526877	-	783	783	evm.model.scaffold165727.6.1;	exon:1526635-1528199,;	S_3	2	121	sp|P03372|ESR1_HUMAN Estrogen receptor OS=Homo sapiens GN=ESR1 PE=1 SV=2
novel_circ_0001569	chr12	1526132	1526880	-	748	748	evm.model.scaffold165727.6.1;	exon:1526635-1528199,;	S_1	2	174	sp|P03372|ESR1_HUMAN Estrogen receptor OS=Homo sapiens GN=ESR1 PE=1 SV=2
novel_circ_0001570	chr12	15279039	15284130	+	5091	1846	evm.model.scaffold16245.30;	exon:15283956-15284130,intron:15279279-15279855,intron:15283477-15283956,exon:15281454-15281664,exon:15283310-15283477,exon:15279039-15279279,;	S_2	2	139	sp|Q9JHU4|DYHC1_MOUSE Cytoplasmic dynein 1 heavy chain 1 OS=Mus musculus GN=Dync1h1 PE=1 SV=2
novel_circ_0001571	chr12	1530179	1547477	-	17298	16945	evm.model.scaffold165727.6.1;	intron:1541016-1541800,exon:1530179-1530360,intron:1531921-1540902,intron:1541926-1547244,exon:1547244-1547477,intron:1530360-1531808,;	L_1,L_2,L_3	2,2,2	1007732998	sp|P03372|ESR1_HUMAN Estrogen receptor OS=Homo sapiens GN=ESR1 PE=1 SV=2
novel_circ_0001572	chr12	1540902	1547477	-	6575	6335	evm.model.scaffold165727.6.1;	intron:1541926-1547244,exon:1547244-1547477,intron:1541016-1541800,;	L_1,L_3,S_1,S_2,S_3	5,10,3,6,4	530586389471394	sp|P03372|ESR1_HUMAN Estrogen receptor OS=Homo sapiens GN=ESR1 PE=1 SV=2
novel_circ_0001573	chr12	1541812	1547477	-	5665	5551	evm.model.scaffold165727.6.1;	intron:1541926-1547244,exon:1547244-1547477,;	L_1	4	494	sp|P03372|ESR1_HUMAN Estrogen receptor OS=Homo sapiens GN=ESR1 PE=1 SV=2
novel_circ_0001574	chr12	1544866	1545313	-	447	447	evm.model.scaffold165727.6.1;	intron:1541926-1547244,;	S_1	5	24	sp|P03372|ESR1_HUMAN Estrogen receptor OS=Homo sapiens GN=ESR1 PE=1 SV=2
novel_circ_0001575	chr12	15453323	15454359	+	1036	1036	--	--	L_1	2	0	--
novel_circ_0001576	chr12	1547244	1547477	-	233	233	evm.model.scaffold165727.6.1;	exon:1547244-1547477,;	L_1,L_2,L_3,S_1,S_2,S_3	12,6,12,2,2,4	2.89205e+17	sp|P03372|ESR1_HUMAN Estrogen receptor OS=Homo sapiens GN=ESR1 PE=1 SV=2
novel_circ_0001577	chr12	1547244	1587084	-	39840	39708	evm.model.scaffold165727.6.1;	exon:1547244-1547477,intron:1547477-1586952,;	L_1,L_3	9,6	51183524	sp|P03372|ESR1_HUMAN Estrogen receptor OS=Homo sapiens GN=ESR1 PE=1 SV=2
novel_circ_0001578	chr12	15618146	15618631	-	485	198	evm.model.scaffold16245.41;	exon:15618146-15618344,;	L_3	3	14	sp|O77237|PELI_DROME Protein pellino OS=Drosophila melanogaster GN=Pli PE=1 SV=1
novel_circ_0001579	chr12	15714367	15722832	-	8465	7940	evm.model.scaffold16245.46;	intron:15722303-15722701,intron:15716677-15718241,intron:15714487-15716626,intron:15718295-15721689,intron:15721798-15722243,;	L_1	2	63	sp|Q6PD03|2A5A_MOUSE Serine/threonine-protein phosphatase 2A 56 kDa regulatory subunit alpha isoform OS=Mus musculus GN=Ppp2r5a PE=2 SV=1
novel_circ_0001580	chr12	1586952	1594617	-	7665	6858	evm.model.scaffold165727.6.1;	intron:1587084-1593278,exon:1593278-1593942,;	S_1	2	1093	sp|P03372|ESR1_HUMAN Estrogen receptor OS=Homo sapiens GN=ESR1 PE=1 SV=2
novel_circ_0001581	chr12	16096369	16098719	-	2350	2350	evm.model.scaffold123009.11;	exon:16098476-16098719,intron:16049762-16098476,;	L_2,L_3,S_3	4,2,3	218193276	sp|Q8STF0|CALM_STRIE Calmodulin OS=Strongylocentrotus intermedius PE=2 SV=3
novel_circ_0001582	chr12	1625134	1625440	-	306	306	--	--	S_3	3	0	--
novel_circ_0001583	chr12	1625185	1625491	-	306	306	--	--	S_3	3	0	--
novel_circ_0001584	chr12	1631500	1631745	-	245	245	--	--	L_1	2	0	--
novel_circ_0001585	chr12	16615852	16616103	+	251	251	--	--	S_3	2	0	--
novel_circ_0001586	chr12	16780626	16798114	-	17488	17488	--	--	L_2	2	0	--
novel_circ_0001587	chr12	1686144	1687480	-	1336	1336	--	--	L_2	3	0	--
novel_circ_0001588	chr12	1686726	1686908	-	182	182	--	--	L_1	2	0	--
novel_circ_0001589	chr12	1692475	1694220	-	1745	1745	--	--	L_2,L_3	2,2	0,0	--
novel_circ_0001590	chr12	1692475	1695090	-	2615	2615	--	--	L_1,L_2,L_3	3,4,3	0,0,0	--
novel_circ_0001591	chr12	17025127	17027404	+	2277	2156	evm.model.scaffold123009.52;	exon:17025127-17025311,intron:17025311-17027283,;	L_1	2	9	sp|Q8R5L3|VPS39_MOUSE Vam6/Vps39-like protein OS=Mus musculus GN=Vps39 PE=2 SV=1
novel_circ_0001592	chr12	17109985	17110159	-	174	174	--	--	S_1	2	0	--
novel_circ_0001593	chr12	17110008	17110182	+	174	174	--	--	S_1	2	0	--
novel_circ_0001594	chr12	17179264	17180037	+	773	773	evm.model.scaffold123009.55.1;	exon:17179264-17179416,exon:17179863-17180037,intron:17179416-17179863,;	L_3	2	293	sp|Q00963|SPTCB_DROME Spectrin beta chain OS=Drosophila melanogaster GN=beta-Spec PE=1 SV=2
novel_circ_0001595	chr12	1719970	1739729	-	19759	5207	evm.model.scaffold165727.9;	intron:1734396-1739603,;	L_1,L_2,L_3,S_1,S_2,S_3	18,20,9,9,19,22	53,48,15,115,112,110	sp|Q80U49|C170B_MOUSE Centrosomal protein of 170 kDa protein B OS=Mus musculus GN=Cep170b PE=1 SV=2
novel_circ_0001596	chr12	17273159	17281619	+	8460	8460	evm.model.scaffold123009.57;	intron:17278225-17280432,exon:17280432-17280596,intron:17274411-17275004,intron:17276282-17278166,exon:17274246-17274411,intron:17275050-17276221,exon:17273159-17273552,exon:17281299-17283345,;	L_2	2	66	sp|A0JNI5|CLASR_BOVIN CLK4-associating serine/arginine rich protein OS=Bos taurus GN=CLASRP PE=2 SV=1
novel_circ_0001597	chr12	17458718	17458936	+	218	218	--	--	S_1	2	0	--
novel_circ_0001598	chr12	17576969	17577281	+	312	312	--	--	L_1,S_2	2,2	0,0	--
novel_circ_0001599	chr12	17647862	17648158	+	296	296	evm.model.scaffold123009.72;	exon:17647862-17648860,;	L_1,S_2	2,2	28,41	sp|Q9BV29|CO057_HUMAN Uncharacterized protein C15orf57 OS=Homo sapiens GN=C15orf57 PE=1 SV=2
novel_circ_0001600	chr12	17794056	17804282	+	10226	10226	--	--	L_2	2	0	--
novel_circ_0001601	chr12	17834395	17835078	-	683	683	evm.model.scaffold123009.79.1;	exon:17833163-17835078,;	S_3	2	801	sp|Q9EQT3|RHOU_MOUSE Rho-related GTP-binding protein RhoU OS=Mus musculus GN=Rhou PE=2 SV=1
novel_circ_0001602	chr12	17842503	17842792	-	289	289	evm.model.scaffold123009.79.1;	intron:17835078-17848536,;	S_2	4	12	sp|Q9EQT3|RHOU_MOUSE Rho-related GTP-binding protein RhoU OS=Mus musculus GN=Rhou PE=2 SV=1
novel_circ_0001603	chr12	18403287	18403778	+	491	491	--	--	L_1,L_3,S_1	2,5,4	0,2,0	--
novel_circ_0001604	chr12	18497188	18497398	+	210	210	evm.model.scaffold123009.108;	exon:18497188-18497398,;	L_3	3	28	sp|Q8BP56|ATHL1_MOUSE Acid trehalase-like protein 1 OS=Mus musculus GN=Athl1 PE=2 SV=1
novel_circ_0001605	chr12	18698947	18699118	-	171	171	--	--	S_2	2	0	--
novel_circ_0001606	chr12	18844768	18847601	+	2833	2749	evm.model.scaffold161697.2;	exon:18847444-18847601,intron:18845878-18846188,intron:18846272-18847444,exon:18844768-18845878,;	L_1,L_2,L_3,S_1,S_2,S_3	24,17,39,11,10,14	3.23221e+17	sp|Q5F4B8|S46A3_CHICK Solute carrier family 46 member 3 OS=Gallus gallus GN=SLC46A3 PE=2 SV=1
novel_circ_0001607	chr12	1942949	1947862	+	4913	2914	evm.model.scaffold165727.13.2;	intron:1943107-1944928,intron:1945620-1946713,;	L_1	3	21	sp|Q94527|NFKB1_DROME Nuclear factor NF-kappa-B p110 subunit OS=Drosophila melanogaster GN=Rel PE=1 SV=1
novel_circ_0001608	chr12	1946713	1951938	+	5225	3880	evm.model.scaffold165727.13.2;	intron:1950630-1951875,intron:1947862-1950497,;	S_1	3	51	sp|Q94527|NFKB1_DROME Nuclear factor NF-kappa-B p110 subunit OS=Drosophila melanogaster GN=Rel PE=1 SV=1
novel_circ_0001609	chr12	1955216	1955534	-	318	318	--	--	S_1	4	0	--
novel_circ_0001610	chr12	19720208	19720448	-	240	240	evm.model.scaffold161697.63;	exon:19720208-19720448,;	L_2	2	2	sp|Q8C6E0|CFA36_MOUSE Cilia- and flagella-associated protein 36 OS=Mus musculus GN=Cfap36 PE=2 SV=1
novel_circ_0001611	chr12	19943358	19956949	-	13591	13357	evm.model.scaffold8299.1;	intron:19953357-19956829,intron:19943557-19953243,exon:19943358-19943557,;	L_1	2	225	sp|Q13114|TRAF3_HUMAN TNF receptor-associated factor 3 OS=Homo sapiens GN=TRAF3 PE=1 SV=2
novel_circ_0001612	chr12	2005637	2007920	+	2283	2283	evm.model.scaffold165727.17;	exon:2007724-2007944,intron:2004067-2007724,;	L_3,S_1	28,20	4,21	sp|B2RYN7|SPAST_RAT Spastin OS=Rattus norvegicus GN=Spast PE=2 SV=1
novel_circ_0001613	chr12	20223990	20265293	-	41303	41303	evm.model.scaffold931.28;	exon:20225213-20225396,intron:20224681-20225213,exon:20223990-20224681,intron:20226304-20268399,exon:20225993-20226304,intron:20225711-20225993,;	L_1,L_2,L_3,S_1,S_2,S_3	7,5,13,24,6,11	1.47615e+23	sp|Q9P273|TEN3_HUMAN Teneurin-3 OS=Homo sapiens GN=TENM3 PE=2 SV=3
novel_circ_0001614	chr12	20225596	20267215	-	41619	41619	evm.model.scaffold931.28;	exon:20225993-20226304,intron:20226304-20268399,intron:20225711-20225993,;	L_1,L_2,S_1,S_2,S_3	10,8,14,8,9	1.39915e+19	sp|Q9P273|TEN3_HUMAN Teneurin-3 OS=Homo sapiens GN=TENM3 PE=2 SV=3
novel_circ_0001615	chr12	20228775	20270938	-	42163	42163	evm.model.scaffold931.28;	intron:20270775-20272665,intron:20226304-20268399,exon:20270103-20270775,;	L_1,L_2,L_3,S_1,S_2,S_3	18,10,19,17,19,6	1.0011e+23	sp|Q9P273|TEN3_HUMAN Teneurin-3 OS=Homo sapiens GN=TENM3 PE=2 SV=3
novel_circ_0001616	chr12	20228816	20270979	-	42163	42163	evm.model.scaffold931.28;	intron:20226304-20268399,exon:20270103-20270775,intron:20270775-20272665,;	L_1,L_2,L_3,S_1,S_2,S_3	27,12,23,27,31,12	9.98995e+21	sp|Q9P273|TEN3_HUMAN Teneurin-3 OS=Homo sapiens GN=TENM3 PE=2 SV=3
novel_circ_0001617	chr12	20229633	20271558	-	41925	41925	evm.model.scaffold931.28;	intron:20270775-20272665,exon:20270103-20270775,intron:20226304-20268399,;	L_2,S_1,S_3	8,15,10	110430021467	sp|Q9P273|TEN3_HUMAN Teneurin-3 OS=Homo sapiens GN=TENM3 PE=2 SV=3
novel_circ_0001618	chr12	20233157	20274560	-	41403	41403	evm.model.scaffold931.28;	intron:20270775-20272665,intron:20226304-20268399,exon:20272665-20273667,exon:20270103-20270775,;	L_3,S_1	5,15	10051939	sp|Q9P273|TEN3_HUMAN Teneurin-3 OS=Homo sapiens GN=TENM3 PE=2 SV=3
novel_circ_0001619	chr12	2032799	2033004	+	205	205	--	--	L_1,S_2	3,2	0,0	--
novel_circ_0001620	chr12	2032814	2033019	-	205	205	--	--	L_1,S_2	3,2	0,0	--
novel_circ_0001621	chr12	2035986	2036555	-	569	569	--	--	S_2	2	0	--
novel_circ_0001622	chr12	2037287	2037567	-	280	280	--	--	S_3	2	0	--
novel_circ_0001623	chr12	2037287	2037607	-	320	320	--	--	S_3	2	0	--
novel_circ_0001624	chr12	2037293	2037573	+	280	280	--	--	S_3	2	0	--
novel_circ_0001625	chr12	2037293	2037613	+	320	320	--	--	S_3	2	0	--
novel_circ_0001626	chr12	2037304	2037624	+	320	320	--	--	S_3	2	0	--
novel_circ_0001627	chr12	20563745	20566601	-	2856	360	evm.model.scaffold931.20;	intron:20566149-20566509,;	L_1,L_3	2,2	2,3	sp|O95876|FRITZ_HUMAN WD repeat-containing and planar cell polarity effector protein fritz homolog OS=Homo sapiens GN=WDPCP PE=1 SV=2
novel_circ_0001628	chr12	20599928	20600842	+	914	177	evm.model.scaffold931.19;	exon:20599928-20600105,;	L_1,L_2,L_3,S_1	6,4,4,5	71,81,66,80	sp|P11708|MDHC_PIG Malate dehydrogenase, cytoplasmic OS=Sus scrofa GN=MDH1 PE=1 SV=4
novel_circ_0001629	chr12	20651849	20663240	+	11391	6017	evm.model.scaffold931.18;	exon:20659969-20660191,exon:20651849-20652048,exon:20657879-20658053,intron:20653673-20655522,intron:20652048-20653534,exon:20657102-20657310,intron:20661385-20663097,exon:20655522-20655689,;	L_1	2	42	sp|Q8MV48|GALT7_DROME N-acetylgalactosaminyltransferase 7 OS=Drosophila melanogaster GN=GalNAc-T2 PE=2 SV=2
novel_circ_0001630	chr12	20816911	20821657	-	4746	1062	evm.model.scaffold931.5;	exon:20820595-20821657,;	L_2	6	8	sp|P47990|XDH_CHICK Xanthine dehydrogenase/oxidase OS=Gallus gallus GN=XDH PE=1 SV=1
novel_circ_0001631	chr12	20833658	20873446	-	39788	18861	evm.model.scaffold931.4;evm.model.scaffold931.5;	exon:20869956-20871225,;intron:20837202-20838337,intron:20848603-20849070,intron:20845667-20846515,intron:20834193-20834842,intron:20850320-20851630,intron:20851702-20852406,intron:20842007-20842631,intron:20849147-20850133,intron:20844077-20844989,intron:20846666-20847169,exon:20844989-20845168,intron:20842862-20843957,intron:20834917-20835805,intron:20847357-20848102,exon:20845486-20845667,exon…	S_1,S_3	5,5	139128	sp|P47990|XDH_CHICK Xanthine dehydrogenase/oxidase OS=Gallus gallus GN=XDH PE=1 SV=1;sp|P47990|XDH_CHICK Xanthine dehydrogenase/oxidase OS=Gallus gallus GN=XDH PE=1 SV=1
novel_circ_0001632	chr12	20848509	20855689	-	7180	6080	evm.model.scaffold931.5;	intron:20850320-20851630,intron:20849147-20850133,intron:20848603-20849070,intron:20852938-20855364,exon:20850133-20850320,intron:20851702-20852406,;	L_1,L_2,L_3,S_1,S_2,S_3	8,15,5,2,3,7	24,37,10,45,36,52	sp|P47990|XDH_CHICK Xanthine dehydrogenase/oxidase OS=Gallus gallus GN=XDH PE=1 SV=1
novel_circ_0001633	chr12	20848509	20898281	-	49772	7908	evm.model.scaffold931.5;evm.model.scaffold931.4;	exon:20850133-20850320,intron:20851702-20852406,intron:20849147-20850133,intron:20850320-20851630,intron:20848603-20849070,intron:20852938-20855364,;exon:20869956-20871225,exon:20882212-20882404,exon:20889299-20889478,exon:20890419-20890607,;	L_1,L_2,L_3,S_2,S_3	6,10,6,5,7	25,45,12,39,58	sp|P47990|XDH_CHICK Xanthine dehydrogenase/oxidase OS=Gallus gallus GN=XDH PE=1 SV=1;sp|P47990|XDH_CHICK Xanthine dehydrogenase/oxidase OS=Gallus gallus GN=XDH PE=1 SV=1
novel_circ_0001634	chr12	20940912	20941715	+	803	803	evm.model.scaffold931.2;	exon:20941202-20941862,exon:20940912-20941069,;	S_2	2	83	sp|Q7ZWG6|PCFT_DANRE Proton-coupled folate transporter OS=Danio rerio GN=slc46a1 PE=2 SV=1
novel_circ_0001635	chr12	21652246	21652749	-	503	183	evm.model.scaffold141697.22;	exon:21652246-21652429,;	L_1	2	14	sp|Q5XHH7|SYVNB_XENLA E3 ubiquitin-protein ligase synoviolin B OS=Xenopus laevis GN=syvn1-b PE=2 SV=1
novel_circ_0001636	chr12	21918758	21922289	+	3531	2246	evm.model.scaffold11307.59;	exon:21922085-21922289,intron:21919981-21921867,exon:21919825-21919981,;	S_2	4	13	sp|Q9ULG1|INO80_HUMAN DNA helicase INO80 OS=Homo sapiens GN=INO80 PE=1 SV=2
novel_circ_0001637	chr12	21936831	21937461	+	630	405	evm.model.scaffold11307.59;	intron:21936948-21937353,;	L_1	2	2	sp|Q9ULG1|INO80_HUMAN DNA helicase INO80 OS=Homo sapiens GN=INO80 PE=1 SV=2
novel_circ_0001638	chr12	21936848	21937461	+	613	613	--	--	L_1,L_2,L_3,S_2,S_3	3,5,4,5,2	2,1,0,0,0	--
novel_circ_0001639	chr12	22577318	22578296	-	978	772	evm.model.scaffold11307.48;	intron:22577402-22578174,;	L_1,L_2,S_2,S_3	13,2,2,6	2,0,2,1	sp|Q63ZP1|PHF10_XENLA PHD finger protein 10 OS=Xenopus laevis GN=phf10 PE=2 SV=2
novel_circ_0001640	chr12	2271223	2275654	+	4431	4431	evm.model.scaffold142483.18;	exon:2275369-2275654,exon:2271223-2271817,intron:2271817-2275369,;	L_3	2	297	sp|Q0IHW3|SMAG1_XENTR Protein Smaug homolog 1 OS=Xenopus tropicalis GN=samd4a PE=2 SV=1
novel_circ_0001641	chr12	22800529	22827907	+	27378	27270	evm.model.scaffold11307.40;	intron:22800637-22827668,exon:22827668-22827907,;	L_1,L_3	8,4	107,56	sp|Q24119|TRH_DROME Protein trachealess OS=Drosophila melanogaster GN=trh PE=1 SV=4
novel_circ_0001642	chr12	2283886	2284094	+	208	208	evm.model.scaffold142483.18;	exon:2283886-2284094,;	L_2,S_3	2,2	34,45	sp|Q0IHW3|SMAG1_XENTR Protein Smaug homolog 1 OS=Xenopus tropicalis GN=samd4a PE=2 SV=1
novel_circ_0001643	chr12	22903652	22903979	-	327	327	--	--	S_2	2	0	--
novel_circ_0001644	chr12	22914245	22920832	-	6587	6438	evm.model.scaffold11307.39;	exon:22920651-22920832,intron:22914394-22920651,;	L_1,L_2,S_3	5,3,2	19,18,35	sp|Q7T2V3|M3K10_XENLA Mitogen-activated protein kinase kinase kinase 10 OS=Xenopus laevis GN=map3k10 PE=1 SV=1
novel_circ_0001645	chr12	23042673	23044736	-	2063	1003	evm.model.scaffold11307.34;	intron:23042800-23043803,;	S_2	2	10	sp|Q99NB1|ACS2L_MOUSE Acetyl-coenzyme A synthetase 2-like, mitochondrial OS=Mus musculus GN=Acss1 PE=1 SV=1
novel_circ_0001646	chr12	23048171	23048802	-	631	329	evm.model.scaffold11307.34;	exon:23048626-23048802,exon:23048171-23048324,;	L_1,L_3	4,12	40,43	sp|Q99NB1|ACS2L_MOUSE Acetyl-coenzyme A synthetase 2-like, mitochondrial OS=Mus musculus GN=Acss1 PE=1 SV=1
novel_circ_0001647	chr12	23083492	23084464	+	972	972	--	--	L_1,L_2,S_3	5,6,5	0,0,0	--
novel_circ_0001648	chr12	2309622	2309782	+	160	160	--	--	S_1	2	0	--
novel_circ_0001649	chr12	23117201	23117687	-	486	486	--	--	L_2,S_1	4,3	2,0	--
novel_circ_0001650	chr12	23217168	23218637	+	1469	1469	--	--	S_1	2	0	--
novel_circ_0001651	chr12	23272439	23272644	-	205	205	evm.model.scaffold11307.25;	exon:23270603-23272887,;	S_3	2	85	sp|O95633|FSTL3_HUMAN Follistatin-related protein 3 OS=Homo sapiens GN=FSTL3 PE=1 SV=1
novel_circ_0001652	chr12	23272491	23272887	-	396	396	evm.model.scaffold11307.25;	exon:23270603-23272887,;	S_1	2	683	sp|O95633|FSTL3_HUMAN Follistatin-related protein 3 OS=Homo sapiens GN=FSTL3 PE=1 SV=1
novel_circ_0001653	chr12	23370525	23371634	+	1109	1109	--	--	S_1	2	0	--
novel_circ_0001654	chr12	23639058	23641468	-	2410	1380	evm.model.scaffold11307.13_evm.model.scaffold11307.14;	intron:23639985-23641365,;	L_1,L_2,L_3,S_1,S_2	10,6,4,4,9	4,1,7,9,5	sp|P42335|IP3KB_RAT Inositol-trisphosphate 3-kinase B OS=Rattus norvegicus GN=Itpkb PE=1 SV=3
novel_circ_0001655	chr12	23655758	23655991	-	233	233	evm.model.scaffold11307.13_evm.model.scaffold11307.14;	intron:23641468-23709586,;	S_2,S_3	2,2	2,2	sp|P42335|IP3KB_RAT Inositol-trisphosphate 3-kinase B OS=Rattus norvegicus GN=Itpkb PE=1 SV=3
novel_circ_0001656	chr12	23684578	23685534	-	956	956	evm.model.scaffold11307.13_evm.model.scaffold11307.14;	intron:23641468-23709586,;	L_1,L_2,L_3,S_1,S_2,S_3	14,14,8,19,15,18	117,68,58,109,175,149	sp|P42335|IP3KB_RAT Inositol-trisphosphate 3-kinase B OS=Rattus norvegicus GN=Itpkb PE=1 SV=3
novel_circ_0001657	chr12	23709586	23711893	-	2307	2307	evm.model.scaffold11307.13_evm.model.scaffold11307.14;	exon:23709586-23711893,;	S_1	2	285	sp|P42335|IP3KB_RAT Inositol-trisphosphate 3-kinase B OS=Rattus norvegicus GN=Itpkb PE=1 SV=3
novel_circ_0001658	chr12	24454749	24458216	+	3467	3467	evm.model.scaffold166837.83;	intron:24455872-24456723,intron:24457412-24459218,intron:24454919-24455758,intron:24456812-24457321,;	L_2,S_1	2,2	2,21	sp|Q91X34|BAAT_MOUSE Bile acid-CoA:amino acid N-acyltransferase OS=Mus musculus GN=Baat PE=1 SV=1
novel_circ_0001659	chr12	24488782	24493490	-	4708	4708	evm.model.scaffold166837.78_evm.model.scaffold166837.80;	exon:24488782-24489003,intron:24489003-24490393,exon:24490393-24493490,;	L_3,S_3	2,2	127212	sp|Q2KJY2|KI26B_HUMAN Kinesin-like protein KIF26B OS=Homo sapiens GN=KIF26B PE=2 SV=1
novel_circ_0001660	chr12	24541756	24541966	-	210	210	evm.model.scaffold166837.78_evm.model.scaffold166837.80;	exon:24541756-24541966,;	L_3	2	3	sp|Q2KJY2|KI26B_HUMAN Kinesin-like protein KIF26B OS=Homo sapiens GN=KIF26B PE=2 SV=1
novel_circ_0001661	chr12	24592967	24593215	-	248	248	--	--	L_3	2	0	--
novel_circ_0001662	chr12	24610297	24628485	-	18188	18061	evm.model.scaffold166837.78_evm.model.scaffold166837.80;	exon:24628246-24628485,intron:24610424-24628246,;	S_2	2	16	sp|Q2KJY2|KI26B_HUMAN Kinesin-like protein KIF26B OS=Homo sapiens GN=KIF26B PE=2 SV=1
novel_circ_0001663	chr12	24628246	24628485	-	239	239	--	--	L_1	2	0	--
novel_circ_0001664	chr12	24651051	24651624	-	573	573	--	--	L_2	2	0	--
novel_circ_0001665	chr12	24985291	24986985	+	1694	1694	--	--	S_3	2	0	--
novel_circ_0001666	chr12	24986177	24986642	-	465	465	--	--	L_1	2	0	--
novel_circ_0001667	chr12	24993650	24994202	-	552	552	--	--	L_2	2	0	--
novel_circ_0001668	chr12	24997208	24999096	+	1888	1888	--	--	L_3	2	0	--
novel_circ_0001669	chr12	24998592	24999092	-	500	500	--	--	L_2	2	0	--
novel_circ_0001670	chr12	24998592	24999934	-	1342	1342	--	--	S_3	2	0	--
novel_circ_0001671	chr12	25003711	25007072	-	3361	2774	evm.model.scaffold166837.70;	intron:25005386-25006910,intron:25004298-25005229,exon:25006910-25007072,exon:25005229-25005386,;	L_1,L_2,L_3,S_1,S_2,S_3	9,7,11,9,4,10	5.22556e+17	sp|Q24498|RY44_DROME Ryanodine receptor 44F OS=Drosophila melanogaster GN=Rya-r44F PE=1 SV=3
novel_circ_0001672	chr12	25012470	25013322	-	852	238	evm.model.scaffold166837.70;	exon:25013084-25013322,;	L_3	2	1215	sp|Q24498|RY44_DROME Ryanodine receptor 44F OS=Drosophila melanogaster GN=Rya-r44F PE=1 SV=3
novel_circ_0001673	chr12	25014920	25020988	-	6068	5722	evm.model.scaffold166837.70;	intron:25018804-25019377,intron:25015562-25018732,intron:25019545-25020894,intron:25015000-25015462,exon:25019377-25019545,;	L_1	2	582	sp|Q24498|RY44_DROME Ryanodine receptor 44F OS=Drosophila melanogaster GN=Rya-r44F PE=1 SV=3
novel_circ_0001674	chr12	25018732	25021944	-	3212	2933	evm.model.scaffold166837.70;	intron:25020988-25021831,exon:25019377-25019545,intron:25019545-25020894,intron:25018804-25019377,;	L_1	6	254	sp|Q24498|RY44_DROME Ryanodine receptor 44F OS=Drosophila melanogaster GN=Rya-r44F PE=1 SV=3
novel_circ_0001675	chr12	25020894	25031987	-	11093	10682	evm.model.scaffold166837.70;	intron:25021944-25030408,intron:25020988-25021831,intron:25030552-25031927,;	L_1	3	2030	sp|Q24498|RY44_DROME Ryanodine receptor 44F OS=Drosophila melanogaster GN=Rya-r44F PE=1 SV=3
novel_circ_0001676	chr12	25021831	25040030	-	18199	17310	evm.model.scaffold166837.70;	exon:25036714-25036890,intron:25021944-25030408,intron:25039284-25039881,intron:25030552-25031927,exon:25034435-25034717,intron:25034717-25036014,intron:25036137-25036714,intron:25037570-25038351,intron:25038399-25039148,intron:25031987-25034435,intron:25036890-25037454,;	L_3	3	3474	sp|Q24498|RY44_DROME Ryanodine receptor 44F OS=Drosophila melanogaster GN=Rya-r44F PE=1 SV=3
novel_circ_0001677	chr12	25030408	25040030	-	9622	8846	evm.model.scaffold166837.70;	intron:25030552-25031927,intron:25031987-25034435,intron:25034717-25036014,intron:25039284-25039881,intron:25037570-25038351,intron:25036890-25037454,intron:25036137-25036714,exon:25036714-25036890,intron:25038399-25039148,exon:25034435-25034717,;	S_2	2	1890	sp|Q24498|RY44_DROME Ryanodine receptor 44F OS=Drosophila melanogaster GN=Rya-r44F PE=1 SV=3
novel_circ_0001678	chr12	25034435	25040030	-	5595	5023	evm.model.scaffold166837.70;	intron:25038399-25039148,exon:25034435-25034717,exon:25036714-25036890,intron:25039284-25039881,intron:25036890-25037454,intron:25034717-25036014,intron:25037570-25038351,intron:25036137-25036714,;	L_1,L_2,L_3,S_1,S_2,S_3	30,16,20,10,12,12	1.8472e+23	sp|Q24498|RY44_DROME Ryanodine receptor 44F OS=Drosophila melanogaster GN=Rya-r44F PE=1 SV=3
novel_circ_0001679	chr12	25034435	25040050	-	5615	5023	evm.model.scaffold166837.70;	exon:25036714-25036890,intron:25039284-25039881,intron:25034717-25036014,intron:25036890-25037454,intron:25036137-25036714,intron:25037570-25038351,exon:25034435-25034717,intron:25038399-25039148,;	L_1	2	1847	sp|Q24498|RY44_DROME Ryanodine receptor 44F OS=Drosophila melanogaster GN=Rya-r44F PE=1 SV=3
novel_circ_0001680	chr12	25054879	25058643	-	3764	3453	evm.model.scaffold166837.70;	intron:25057862-25058422,intron:25056303-25057041,exon:25058422-25058643,intron:25054958-25056139,intron:25057182-25057771,exon:25056139-25056303,;	L_2,S_1	6,6	13431006	sp|Q24498|RY44_DROME Ryanodine receptor 44F OS=Drosophila melanogaster GN=Rya-r44F PE=1 SV=3
novel_circ_0001681	chr12	25058997	25060808	-	1811	1811	evm.model.scaffold166837.70;	exon:25060591-25060808,exon:25059913-25060176,intron:25059161-25059913,exon:25058997-25059161,intron:25060176-25060591,;	L_1	6	2323	sp|Q24498|RY44_DROME Ryanodine receptor 44F OS=Drosophila melanogaster GN=Rya-r44F PE=1 SV=3
novel_circ_0001682	chr12	25065790	25065979	-	189	189	evm.model.scaffold166837.70;	exon:25065790-25065998,;	L_3	4	195	sp|Q24498|RY44_DROME Ryanodine receptor 44F OS=Drosophila melanogaster GN=Rya-r44F PE=1 SV=3
novel_circ_0001683	chr12	25065806	25065964	+	158	158	--	--	S_2	3	0	--
novel_circ_0001684	chr12	25076931	25085052	+	8121	8121	--	--	L_3	2	0	--
novel_circ_0001685	chr12	25081011	25082173	-	1162	1162	evm.model.scaffold166837.70;	intron:25081706-25082068,intron:25077699-25081586,;	L_1,L_3,S_2	3,7,3	34,35,27	sp|Q24498|RY44_DROME Ryanodine receptor 44F OS=Drosophila melanogaster GN=Rya-r44F PE=1 SV=3
novel_circ_0001686	chr12	25081098	25082173	-	1075	1075	evm.model.scaffold166837.70;	intron:25081706-25082068,intron:25077699-25081586,;	L_1,L_2	7,4	21,22	sp|Q24498|RY44_DROME Ryanodine receptor 44F OS=Drosophila melanogaster GN=Rya-r44F PE=1 SV=3
novel_circ_0001687	chr12	25081098	25085825	-	4727	4727	evm.model.scaffold166837.70;	intron:25084536-25084955,intron:25083718-25084245,intron:25085076-25085740,intron:25077699-25081586,intron:25082173-25083425,intron:25081706-25082068,;	L_2	2	94	sp|Q24498|RY44_DROME Ryanodine receptor 44F OS=Drosophila melanogaster GN=Rya-r44F PE=1 SV=3
novel_circ_0001688	chr12	25084955	25085825	-	870	664	evm.model.scaffold166837.70;	intron:25085076-25085740,;	L_3	2	5	sp|Q24498|RY44_DROME Ryanodine receptor 44F OS=Drosophila melanogaster GN=Rya-r44F PE=1 SV=3
novel_circ_0001689	chr12	25084955	25094486	-	9531	8755	evm.model.scaffold166837.70;	intron:25092882-25093453,intron:25085076-25085740,intron:25085825-25088756,intron:25088839-25089890,intron:25092132-25092778,intron:25093558-25094369,intron:25089964-25091598,intron:25091758-25092045,exon:25091598-25091758,;	L_1	2	2493	sp|Q24498|RY44_DROME Ryanodine receptor 44F OS=Drosophila melanogaster GN=Rya-r44F PE=1 SV=3
novel_circ_0001690	chr12	25094369	25095353	-	984	984	evm.model.scaffold166837.70;	exon:25094369-25094580,exon:25095163-25095353,intron:25094580-25095163,;	L_1	3	1750	sp|Q24498|RY44_DROME Ryanodine receptor 44F OS=Drosophila melanogaster GN=Rya-r44F PE=1 SV=3
novel_circ_0001691	chr12	25095163	25095827	-	664	664	evm.model.scaffold166837.70;	exon:25095163-25095353,intron:25095353-25095640,exon:25095640-25095879,;	L_1	2	1226	sp|Q24498|RY44_DROME Ryanodine receptor 44F OS=Drosophila melanogaster GN=Rya-r44F PE=1 SV=3
novel_circ_0001692	chr12	25097271	25098909	-	1638	1122	evm.model.scaffold166837.70;	intron:25097373-25097649,intron:25097761-25098607,;	L_2,L_3	2,3	4,47	sp|Q24498|RY44_DROME Ryanodine receptor 44F OS=Drosophila melanogaster GN=Rya-r44F PE=1 SV=3
novel_circ_0001693	chr12	25097289	25098885	-	1596	1122	evm.model.scaffold166837.70;	intron:25097373-25097649,intron:25097761-25098607,;	S_1	2	37	sp|Q24498|RY44_DROME Ryanodine receptor 44F OS=Drosophila melanogaster GN=Rya-r44F PE=1 SV=3
novel_circ_0001694	chr12	25097649	25100407	-	2758	2220	evm.model.scaffold166837.70;	intron:25098911-25099434,exon:25099832-25100000,intron:25099556-25099832,exon:25100250-25100407,intron:25097761-25098607,intron:25100000-25100250,;	L_2	2	536	sp|Q24498|RY44_DROME Ryanodine receptor 44F OS=Drosophila melanogaster GN=Rya-r44F PE=1 SV=3
novel_circ_0001695	chr12	25101723	25102121	-	398	188	evm.model.scaffold166837.70;	intron:25101820-25102008,;	L_1	2	1	sp|Q24498|RY44_DROME Ryanodine receptor 44F OS=Drosophila melanogaster GN=Rya-r44F PE=1 SV=3
novel_circ_0001696	chr12	25128526	25128787	+	261	261	--	--	L_1	2	0	--
novel_circ_0001697	chr12	25132433	25133125	-	692	692	evm.model.scaffold166837.69;	intron:25116788-25182571,;	L_2	2	56	sp|Q24498|RY44_DROME Ryanodine receptor 44F OS=Drosophila melanogaster GN=Rya-r44F PE=1 SV=3
novel_circ_0001698	chr12	25148795	25148998	-	203	203	--	--	L_1	3	0	--
novel_circ_0001699	chr12	25168905	25169060	-	155	155	--	--	L_3,S_2,S_3	2,9,5	0,0,0	--
novel_circ_0001700	chr12	25290527	25292056	-	1529	800	evm.model.scaffold166837.63;	intron:25290053-25290853,;	L_2,S_1	5,3	1,1	sp|Q9P1Q0|VPS54_HUMAN Vacuolar protein sorting-associated protein 54 OS=Homo sapiens GN=VPS54 PE=1 SV=2
novel_circ_0001701	chr12	25300867	25304739	-	3872	2477	evm.model.scaffold166837.63;	intron:25301498-25301975,intron:25300964-25301439,intron:25303071-25304596,;	L_1,S_3	2,3	6,10	sp|Q9P1Q0|VPS54_HUMAN Vacuolar protein sorting-associated protein 54 OS=Homo sapiens GN=VPS54 PE=1 SV=2
novel_circ_0001702	chr12	25371113	25404308	-	33195	33195	--	--	S_3	7	0	--
novel_circ_0001703	chr12	25373323	25406820	+	33497	33497	evm.model.scaffold166837.59_evm.model.scaffold166837.61;	exon:25373518-25373787,intron:25373240-25373518,intron:25374512-25374919,intron:25374991-25426943,exon:25374178-25374512,intron:25373787-25374178,;	S_1	4	6554	sp|Q90474|H90A1_DANRE Heat shock protein HSP 90-alpha 1 OS=Danio rerio GN=hsp90a.1 PE=1 SV=3
novel_circ_0001704	chr12	25374919	25408275	+	33356	33356	evm.model.scaffold166837.59_evm.model.scaffold166837.61;	intron:25374991-25426943,;	L_1,L_2,L_3,S_1,S_2,S_3	5.42469e+19	2.12619e+23	sp|Q90474|H90A1_DANRE Heat shock protein HSP 90-alpha 1 OS=Danio rerio GN=hsp90a.1 PE=1 SV=3
novel_circ_0001705	chr12	25717649	25718750	-	1101	528	evm.model.scaffold166837.44_evm.model.scaffold166837.45;	exon:25718455-25718750,exon:25717649-25717882,;	L_3	3	14	sp|Q5RKZ7|MOCS1_MOUSE Molybdenum cofactor biosynthesis protein 1 OS=Mus musculus GN=Mocs1 PE=1 SV=2
novel_circ_0001706	chr12	25806933	25808832	+	1899	1556	evm.model.scaffold166837.40;	intron:25807782-25808726,intron:25807075-25807687,;	L_1,L_2,L_3,S_1,S_2,S_3	22,12,9,20,18,12	2,0,0,0,4,4	sp|E3VWK0|PENH_STREX 1-deoxypentalenic acid 11-beta-hydroxylase OS=Streptomyces exfoliatus GN=penH PE=3 SV=1
novel_circ_0001707	chr12	25809143	25811748	+	2605	2520	evm.model.scaffold166837.40;	intron:25809228-25811546,exon:25811546-25811748,;	L_1,L_3,S_2,S_3	3,3,3,4	33,31,51,39	sp|E3VWK0|PENH_STREX 1-deoxypentalenic acid 11-beta-hydroxylase OS=Streptomyces exfoliatus GN=penH PE=3 SV=1
novel_circ_0001708	chr12	25832173	25832377	-	204	204	--	--	S_2	2	0	--
novel_circ_0001709	chr12	26325789	26326292	-	503	352	evm.model.scaffold166837.17;	exon:26326115-26326292,exon:26325789-26325964,;	S_2	3	5	sp|Q5VT66|MARC1_HUMAN Mitochondrial amidoxime-reducing component 1 OS=Homo sapiens GN=MARC1 PE=1 SV=1
novel_circ_0001710	chr12	26357588	26369626	-	12038	11627	evm.model.scaffold166837.16;	intron:26369218-26369527,exon:26368594-26369218,intron:26360556-26360778,intron:26360928-26368594,intron:26357705-26360511,;	L_2	2	405	sp|Q5SP90|PP4R3_DANRE Serine/threonine-protein phosphatase 4 regulatory subunit 3 OS=Danio rerio GN=smek1 PE=1 SV=1
novel_circ_0001711	chr12	26475364	26476813	+	1449	1449	--	--	L_3	4	0	--
novel_circ_0001712	chr12	2657617	2660759	+	3142	2575	evm.model.scaffold56755.161;	exon:2658719-2660192,exon:2657617-2657875,intron:2657875-2658719,;	L_3	2	100	sp|Q9H7Z3|NRDE2_HUMAN Protein NRDE2 homolog OS=Homo sapiens GN=NRDE2 PE=1 SV=3
novel_circ_0001713	chr12	26635169	26635528	+	359	359	--	--	L_3,S_2,S_3	2,7,4	0,0,0	--
novel_circ_0001714	chr12	26752327	26754046	-	1719	1033	evm.model.scaffold166837.3.1;	exon:26753861-26754046,intron:26752417-26753265,;	L_3	2	5	sp|Q5RCU0|TF2AA_PONAB Transcription initiation factor IIA subunit 1 OS=Pongo abelii GN=GTF2A1 PE=2 SV=1
novel_circ_0001715	chr12	26752327	26756642	-	4315	3993	evm.model.scaffold166837.3.1;	intron:26754046-26756545,intron:26752417-26753265,exon:26753861-26754046,intron:26753400-26753861,;	S_2,S_3	2,2	18,27	sp|Q5RCU0|TF2AA_PONAB Transcription initiation factor IIA subunit 1 OS=Pongo abelii GN=GTF2A1 PE=2 SV=1
novel_circ_0001716	chr12	26752327	26763950	-	11623	10246	evm.model.scaffold166837.3.1;	intron:26754046-26756545,exon:26753861-26754046,intron:26756642-26759131,intron:26761585-26763850,intron:26753400-26753861,intron:26759158-26761505,;	L_2	2	19	sp|Q5RCU0|TF2AA_PONAB Transcription initiation factor IIA subunit 1 OS=Pongo abelii GN=GTF2A1 PE=2 SV=1
novel_circ_0001717	chr12	26971007	26972247	-	1240	1240	evm.model.scaffold19571.5.1;	exon:26971007-26971229,exon:26972057-26972247,intron:26971229-26972057,;	L_1,L_2,L_3,S_1,S_2,S_3	14,5,18,2,3,6	36,55,46,62,49,47	sp|P16554|NUMB_DROME Protein numb OS=Drosophila melanogaster GN=numb PE=1 SV=2
novel_circ_0001718	chr12	27008932	27011393	-	2461	2241	evm.model.scaffold19571.5.1;	intron:27009007-27011248,;	L_1,L_2,L_3,S_3	4,3,25,2	11,7,4,15	sp|P16554|NUMB_DROME Protein numb OS=Drosophila melanogaster GN=numb PE=1 SV=2
novel_circ_0001719	chr12	27122366	27122588	-	222	222	--	--	S_1	2	0	--
novel_circ_0001720	chr12	27272224	27279828	-	7604	863	evm.model.scaffold19571.14;	intron:27275850-27276507,exon:27279622-27279828,;	L_1	4	11	sp|Q8N5C6|SRBD1_HUMAN S1 RNA-binding domain-containing protein 1 OS=Homo sapiens GN=SRBD1 PE=1 SV=2
novel_circ_0001721	chr12	27382182	27402108	-	19926	19926	--	--	S_1	2	0	--
novel_circ_0001722	chr12	27469889	27472382	+	2493	2493	--	--	L_1	2	0	--
novel_circ_0001723	chr12	27615023	27618448	-	3425	3425	evm.model.scaffold19571.28;	intron:27611892-27632338,;	L_1	4	5	sp|F1MKX4|PSME4_BOVIN Proteasome activator complex subunit 4 OS=Bos taurus GN=PSME4 PE=1 SV=1
novel_circ_0001724	chr12	27619663	27620426	-	763	763	evm.model.scaffold19571.28;	intron:27611892-27632338,;	L_2,S_2	3,2	1,4	sp|F1MKX4|PSME4_BOVIN Proteasome activator complex subunit 4 OS=Bos taurus GN=PSME4 PE=1 SV=1
novel_circ_0001725	chr12	27619663	27622322	-	2659	2659	evm.model.scaffold19571.28;	intron:27611892-27632338,;	S_3	2	14	sp|F1MKX4|PSME4_BOVIN Proteasome activator complex subunit 4 OS=Bos taurus GN=PSME4 PE=1 SV=1
novel_circ_0001726	chr12	27692461	27692738	-	277	277	evm.model.scaffold19571.32;	exon:27692461-27692738,;	S_1	2	18	--
novel_circ_0001727	chr12	27807424	27838953	+	31529	10177	evm.model.scaffold104945.3;evm.model.scaffold104945.4;	intron:27807639-27809200,;exon:27838653-27838953,exon:27828413-27828574,intron:27830498-27838653,;	L_2,L_3,S_1,S_2	8,9,10,9	30,96,167,68	--;sp|Q818X2|BIOC_BACCR Malonyl-[acyl-carrier protein] O-methyltransferase OS=Bacillus cereus (strain ATCC 14579 / DSM 31 / JCM 2152 / NBRC 15305 / NCIMB 9373 / NRRL B-3711) GN=bioC PE=3 SV=1
novel_circ_0001728	chr12	2791976	2792297	+	321	321	evm.model.scaffold56755.153;	exon:2791976-2792297,;	L_1,S_2,S_3	9,2,5	54,75,39	sp|Q8NF91|SYNE1_HUMAN Nesprin-1 OS=Homo sapiens GN=SYNE1 PE=1 SV=4
novel_circ_0001729	chr12	2798352	2800743	+	2391	1684	evm.model.scaffold56755.153;	exon:2800431-2800743,exon:2799706-2800033,exon:2799217-2799538,intron:2798493-2799217,;	L_1	2	97	sp|Q8NF91|SYNE1_HUMAN Nesprin-1 OS=Homo sapiens GN=SYNE1 PE=1 SV=4
novel_circ_0001730	chr12	28003968	28007170	-	3202	3202	evm.model.scaffold104945.14;	intron:28004029-28008843,;	L_1,L_2,S_2,S_3	17,8,4,4	37,28,16,17	sp|P80193|BODG_PSESK Gamma-butyrobetaine dioxygenase OS=Pseudomonas sp. (strain AK-1) PE=1 SV=1
novel_circ_0001731	chr12	28007029	28009185	-	2156	2156	evm.model.scaffold104945.14;	intron:28004029-28008843,;	L_1,S_3	2,2	4,7	sp|P80193|BODG_PSESK Gamma-butyrobetaine dioxygenase OS=Pseudomonas sp. (strain AK-1) PE=1 SV=1
novel_circ_0001732	chr12	28008843	28011744	-	2901	2901	--	--	L_3,S_2,S_3	4,2,7	0,2,0	--
novel_circ_0001733	chr12	28008843	28016921	-	8078	3065	evm.model.scaffold104945.14;	intron:28015874-28016838,intron:28010655-28012756,;	L_3	2	2	sp|P80193|BODG_PSESK Gamma-butyrobetaine dioxygenase OS=Pseudomonas sp. (strain AK-1) PE=1 SV=1
novel_circ_0001734	chr12	28008843	28019435	-	10592	3065	evm.model.scaffold104945.14;	intron:28015874-28016838,intron:28010655-28012756,;	L_3	2	2	sp|P80193|BODG_PSESK Gamma-butyrobetaine dioxygenase OS=Pseudomonas sp. (strain AK-1) PE=1 SV=1
novel_circ_0001735	chr12	28011604	28016921	-	5317	3902	evm.model.scaffold104945.14;	intron:28012838-28015776,intron:28015874-28016838,;	L_1,L_2,L_3,S_1,S_2,S_3	5,6,6,4,6,8	14,6,2,4,4,8	sp|P80193|BODG_PSESK Gamma-butyrobetaine dioxygenase OS=Pseudomonas sp. (strain AK-1) PE=1 SV=1
novel_circ_0001736	chr12	28035861	28039396	+	3535	3307	evm.model.scaffold104945.15;	intron:28035958-28038640,intron:28038681-28039306,;	L_3	3	34	sp|B2RY56|RBM25_MOUSE RNA-binding protein 25 OS=Mus musculus GN=Rbm25 PE=1 SV=2
novel_circ_0001737	chr12	2804386	2804878	+	492	492	evm.model.scaffold56755.153;	exon:2804279-2804921,;	L_3	3	40	sp|Q8NF91|SYNE1_HUMAN Nesprin-1 OS=Homo sapiens GN=SYNE1 PE=1 SV=4
novel_circ_0001738	chr12	28048798	28049016	+	218	218	evm.model.scaffold104945.15;	intron:28047767-28050034,;	S_1	2	69	sp|B2RY56|RBM25_MOUSE RNA-binding protein 25 OS=Mus musculus GN=Rbm25 PE=1 SV=2
novel_circ_0001739	chr12	28052621	28055759	+	3138	3119	evm.model.scaffold104945.15;	intron:28053466-28054188,intron:28054335-28054907,intron:28052877-28053206,exon:28052549-28052877,exon:28054907-28055815,exon:28053206-28053466,;	S_1	2	1405	sp|B2RY56|RBM25_MOUSE RNA-binding protein 25 OS=Mus musculus GN=Rbm25 PE=1 SV=2
novel_circ_0001740	chr12	28068036	28068601	+	565	395	evm.model.scaffold104945.17_evm.model.scaffold104945.18;	exon:28068036-28068227,exon:28068397-28068601,;	L_1,S_2,S_3	4,8,7	6,19,17	sp|Q07973|CP24A_HUMAN 1,25-dihydroxyvitamin D(3) 24-hydroxylase, mitochondrial OS=Homo sapiens GN=CYP24A1 PE=1 SV=2
novel_circ_0001741	chr12	28146709	28148071	-	1362	1362	evm.model.scaffold104945.24;	exon:28145826-28147448,intron:28147448-28148015,;	S_2	2	4565	sp|P18091|ACTN_DROME Alpha-actinin, sarcomeric OS=Drosophila melanogaster GN=Actn PE=1 SV=2
novel_circ_0001742	chr12	28147311	28148168	-	857	726	evm.model.scaffold104945.24;	intron:28147448-28148015,exon:28148015-28148174,;	L_3	2	154	sp|P18091|ACTN_DROME Alpha-actinin, sarcomeric OS=Drosophila melanogaster GN=Actn PE=1 SV=2
novel_circ_0001743	chr12	28151147	28155953	+	4806	4806	--	--	L_3	9	0	--
novel_circ_0001744	chr12	28165839	28175921	-	10082	9927	evm.model.scaffold104945.24;	exon:28175686-28175921,intron:28165907-28166257,intron:28166344-28175686,;	L_1	2	1245	sp|P18091|ACTN_DROME Alpha-actinin, sarcomeric OS=Drosophila melanogaster GN=Actn PE=1 SV=2
novel_circ_0001745	chr12	28175740	28193745	+	18005	18005	--	--	S_1	2	0	--
novel_circ_0001746	chr12	28232998	28233998	-	1000	1000	--	--	L_1,L_2	3,3	0,0	--
novel_circ_0001747	chr12	28259635	28260624	-	989	989	--	--	L_1	2	0	--
novel_circ_0001748	chr12	28296335	28300023	+	3688	171	evm.model.scaffold104945.26;	exon:28296335-28296506,;	L_3	2	2	sp|Q9VZF4|FBXW7_DROME F-box/WD repeat-containing protein 7 OS=Drosophila melanogaster GN=ago PE=1 SV=1
novel_circ_0001749	chr12	2844638	2844965	+	327	327	evm.model.scaffold56755.153;	exon:2844638-2844965,;	S_1	2	49	sp|Q8NF91|SYNE1_HUMAN Nesprin-1 OS=Homo sapiens GN=SYNE1 PE=1 SV=4
novel_circ_0001750	chr12	28804402	28804854	+	452	452	evm.model.scaffold104945.43;	intron:28802340-28804738,;	L_3	2	4	sp|Q86UA1|PRP39_HUMAN Pre-mRNA-processing factor 39 OS=Homo sapiens GN=PRPF39 PE=1 SV=3
novel_circ_0001751	chr12	28804402	28805854	+	1452	1452	evm.model.scaffold104945.43;	intron:28804854-28805686,exon:28805686-28805854,intron:28802340-28804738,;	L_1	2	33	sp|Q86UA1|PRP39_HUMAN Pre-mRNA-processing factor 39 OS=Homo sapiens GN=PRPF39 PE=1 SV=3
novel_circ_0001752	chr12	28812982	28813849	+	867	807	evm.model.scaffold104945.43;	exon:28812982-28813191,intron:28813191-28813789,;	L_1,L_2,L_3,S_1,S_2,S_3	5,2,5,4,3,3	20,22,16,22,23,24	sp|Q86UA1|PRP39_HUMAN Pre-mRNA-processing factor 39 OS=Homo sapiens GN=PRPF39 PE=1 SV=3
novel_circ_0001753	chr12	28890274	28892264	-	1990	1008	evm.model.scaffold104945.47;	exon:28891112-28891282,exon:28890274-28890446,intron:28890446-28891112,;	L_1,L_2,L_3,S_2	4,4,5,2	11,4,3,15	sp|Q70CQ2|UBP34_HUMAN Ubiquitin carboxyl-terminal hydrolase 34 OS=Homo sapiens GN=USP34 PE=1 SV=2
novel_circ_0001754	chr12	28911690	28912853	-	1163	504	evm.model.scaffold104945.48;	intron:28912259-28912763,;	S_1	2	1	sp|Q70CQ2|UBP34_HUMAN Ubiquitin carboxyl-terminal hydrolase 34 OS=Homo sapiens GN=USP34 PE=1 SV=2
novel_circ_0001755	chr12	28975933	28998020	+	22087	4796	evm.model.scaffold104945.50;	intron:28993306-28997911,exon:28993115-28993306,;	S_2	3	69	sp|A1A5F2|HTR5B_XENTR HEAT repeat-containing protein 5B OS=Xenopus tropicalis GN=heatr5b PE=2 SV=1
novel_circ_0001756	chr12	29021630	29022779	+	1149	1149	evm.model.scaffold104945.50;	exon:29022624-29022779,exon:29021630-29021802,intron:29021802-29022624,;	L_1,L_2,S_2	7,5,2	25,27,31	sp|A1A5F2|HTR5B_XENTR HEAT repeat-containing protein 5B OS=Xenopus tropicalis GN=heatr5b PE=2 SV=1
novel_circ_0001757	chr12	29037299	29038138	+	839	574	evm.model.scaffold104945.50;	intron:29037411-29037985,;	L_1,L_2	6,4	8,2	sp|A1A5F2|HTR5B_XENTR HEAT repeat-containing protein 5B OS=Xenopus tropicalis GN=heatr5b PE=2 SV=1
novel_circ_0001758	chr12	29061733	29061967	-	234	234	--	--	L_1	5	0	--
novel_circ_0001759	chr12	29108748	29112664	-	3916	2734	evm.model.scaffold27973.188;	intron:29111300-29112540,intron:29108917-29110411,;	S_3	2	2	sp|O08811|ERCC2_MOUSE TFIIH basal transcription factor complex helicase XPD subunit OS=Mus musculus GN=Ercc2 PE=2 SV=2
novel_circ_0001760	chr12	29123941	29129442	+	5501	3208	evm.model.scaffold27973.187;	intron:29124766-29125778,exon:29123941-29124120,intron:29124120-29124725,intron:29127957-29129369,;	L_1,S_1	2,2	4,15	sp|Q13608|PEX6_HUMAN Peroxisome assembly factor 2 OS=Homo sapiens GN=PEX6 PE=1 SV=2
novel_circ_0001761	chr12	29132462	29134365	+	1903	1674	evm.model.scaffold27973.187;	intron:29132614-29134288,;	S_1	2	3	sp|Q13608|PEX6_HUMAN Peroxisome assembly factor 2 OS=Homo sapiens GN=PEX6 PE=1 SV=2
novel_circ_0001762	chr12	29135269	29139833	+	4564	525	evm.model.scaffold27973.187;	intron:29137783-29138308,;	L_2,S_3	3,2	2,1	sp|Q13608|PEX6_HUMAN Peroxisome assembly factor 2 OS=Homo sapiens GN=PEX6 PE=1 SV=2
novel_circ_0001763	chr12	2917343	2921431	+	4088	4088	evm.model.scaffold56755.152;	intron:2917649-2921116,exon:2917343-2917649,exon:2921116-2921431,;	L_1,L_2,L_3,S_1,S_2	2,4,9,2,4	51,21,30,63,70	sp|Q6ZWR6|SYNE1_MOUSE Nesprin-1 OS=Mus musculus GN=Syne1 PE=1 SV=2
novel_circ_0001764	chr12	29349822	29351931	-	2109	1986	evm.model.scaffold27973.176;	exon:29351731-29351931,intron:29349945-29351731,;	S_2	5	50	sp|Q9ULM0|PKHH1_HUMAN Pleckstrin homology domain-containing family H member 1 OS=Homo sapiens GN=PLEKHH1 PE=2 SV=2
novel_circ_0001765	chr12	29351731	29354510	-	2779	2038	evm.model.scaffold27973.176;	exon:29354105-29354510,exon:29351731-29351931,intron:29351931-29353364,;	L_1	2	81	sp|Q9ULM0|PKHH1_HUMAN Pleckstrin homology domain-containing family H member 1 OS=Homo sapiens GN=PLEKHH1 PE=2 SV=2
novel_circ_0001766	chr12	29363350	29370917	-	7567	7310	evm.model.scaffold27973.176;	intron:29367275-29368542,intron:29370030-29370758,exon:29368542-29368732,exon:29370758-29370917,intron:29363438-29367177,intron:29368732-29369959,;	L_1,S_1,S_3	2,2,2	50,66,98	sp|Q9ULM0|PKHH1_HUMAN Pleckstrin homology domain-containing family H member 1 OS=Homo sapiens GN=PLEKHH1 PE=2 SV=2
novel_circ_0001767	chr12	29363350	29376455	-	13105	7623	evm.model.scaffold27973.176;evm.model.scaffold27973.175;	intron:29368732-29369959,exon:29368542-29368732,intron:29370917-29371909,intron:29367275-29368542,intron:29363438-29367177,;exon:29376247-29376455,;	L_3	2	30	sp|Q9ULM0|PKHH1_HUMAN Pleckstrin homology domain-containing family H member 1 OS=Homo sapiens GN=PLEKHH1 PE=2 SV=2;sp|P97479|MYO7A_MOUSE Unconventional myosin-VIIa OS=Mus musculus GN=Myo7a PE=1 SV=2
novel_circ_0001768	chr12	29367177	29372041	-	4864	4563	evm.model.scaffold27973.176;	intron:29370917-29371909,intron:29368732-29369959,intron:29370030-29370758,exon:29368542-29368732,exon:29370758-29370917,intron:29367275-29368542,;	S_2	2	56	sp|Q9ULM0|PKHH1_HUMAN Pleckstrin homology domain-containing family H member 1 OS=Homo sapiens GN=PLEKHH1 PE=2 SV=2
novel_circ_0001769	chr12	29455724	29464975	-	9251	8519	evm.model.scaffold27973.174;	intron:29457900-29458754,intron:29459249-29462302,exon:29462302-29464975,intron:29455842-29457781,;	L_3	3	265	sp|Q99PP2|ZN318_MOUSE Zinc finger protein 318 (Fragment) OS=Mus musculus GN=Znf318 PE=1 SV=2
novel_circ_0001770	chr12	29457781	29464975	-	7194	6580	evm.model.scaffold27973.174;	intron:29457900-29458754,exon:29462302-29464975,intron:29459249-29462302,;	S_2	2	517	sp|Q99PP2|ZN318_MOUSE Zinc finger protein 318 (Fragment) OS=Mus musculus GN=Znf318 PE=1 SV=2
novel_circ_0001771	chr12	29483561	29486145	-	2584	2584	--	--	L_1	2	0	--
novel_circ_0001772	chr12	29483561	29491693	-	8132	2666	evm.model.scaffold27973.173;	intron:29489027-29491538,exon:29491538-29491693,;	L_1,L_2,L_3,S_1,S_2,S_3	34,19,18,11,16,11	10,5,8,8,8,3	sp|Q9D4H2|GCC1_MOUSE GRIP and coiled-coil domain-containing protein 1 OS=Mus musculus GN=Gcc1 PE=1 SV=2
novel_circ_0001773	chr12	29758820	29761123	-	2303	1291	evm.model.scaffold27973.164;	exon:29760849-29761123,exon:29759832-29760083,intron:29760083-29760849,;	L_1,L_2,S_1,S_2	6,2,4,4	65,36,96,71	sp|O88738|BIRC6_MOUSE Baculoviral IAP repeat-containing protein 6 OS=Mus musculus GN=Birc6 PE=1 SV=2
novel_circ_0001774	chr12	29770064	29770801	-	737	435	evm.model.scaffold27973.164;	exon:29770064-29770499,;	L_1	2	82	sp|O88738|BIRC6_MOUSE Baculoviral IAP repeat-containing protein 6 OS=Mus musculus GN=Birc6 PE=1 SV=2
novel_circ_0001775	chr12	29798875	29800641	+	1766	1766	--	--	L_2	3	0	--
novel_circ_0001776	chr12	29860426	29860584	-	158	158	--	--	S_1	2	0	--
novel_circ_0001777	chr12	29860426	29860712	-	286	286	--	--	L_1	3	0	--
novel_circ_0001778	chr12	29860426	29860808	-	382	382	--	--	S_2,S_3	2,2	0,0	--
novel_circ_0001779	chr12	29860458	29860808	-	350	350	--	--	L_1	2	0	--
novel_circ_0001780	chr12	29860552	29860712	-	160	160	--	--	S_1	2	0	--
novel_circ_0001781	chr12	29865254	29879071	-	13817	11803	evm.model.scaffold27973.160;	intron:29871655-29872478,intron:29867493-29867863,intron:29866360-29866957,exon:29876865-29879071,exon:29871466-29871655,intron:29867983-29871466,intron:29872595-29873796,exon:29874557-29874741,intron:29873931-29874557,intron:29874741-29876865,;	L_1,S_1	2,2	425672	sp|Q9H2Y7|ZN106_HUMAN Zinc finger protein 106 OS=Homo sapiens GN=ZNF106 PE=1 SV=1
novel_circ_0001782	chr12	29873796	29874741	-	945	810	evm.model.scaffold27973.160;	intron:29873931-29874557,exon:29874557-29874741,;	S_3	2	16	sp|Q9H2Y7|ZN106_HUMAN Zinc finger protein 106 OS=Homo sapiens GN=ZNF106 PE=1 SV=1
novel_circ_0001783	chr12	29876865	29879071	-	2206	2206	evm.model.scaffold27973.160;	exon:29876865-29879071,;	L_2	2	291	sp|Q9H2Y7|ZN106_HUMAN Zinc finger protein 106 OS=Homo sapiens GN=ZNF106 PE=1 SV=1
novel_circ_0001784	chr12	29979342	29992788	+	13446	13193	evm.model.scaffold27973.158_evm.model.scaffold27973.159;	intron:29979460-29992653,;	L_1	2	112	sp|P36975|SNP25_DROME Synaptosomal-associated protein 25 OS=Drosophila melanogaster GN=Snap25 PE=2 SV=1
novel_circ_0001785	chr12	30072975	30075289	-	2314	2314	--	--	L_1	2	0	--
novel_circ_0001786	chr12	30388876	30390303	+	1427	1164	evm.model.scaffold27973.136;	intron:30389017-30390181,;	L_1,L_3	5,2	2,1	sp|Q15061|WDR43_HUMAN WD repeat-containing protein 43 OS=Homo sapiens GN=WDR43 PE=1 SV=3
novel_circ_0001787	chr12	30402209	30403311	+	1102	1037	evm.model.scaffold27973.136;	exon:30403133-30403311,intron:30402274-30403133,;	L_1	2	7	sp|Q15061|WDR43_HUMAN WD repeat-containing protein 43 OS=Homo sapiens GN=WDR43 PE=1 SV=3
novel_circ_0001788	chr12	30437777	30441354	+	3577	3485	evm.model.scaffold27973.134;	intron:30437869-30441165,exon:30441165-30441354,;	L_1,L_2,L_3,S_1,S_2,S_3	25,15,21,11,18,7	20,20,11,22,12,15	sp|Q9H477|RBSK_HUMAN Ribokinase OS=Homo sapiens GN=RBKS PE=1 SV=1
novel_circ_0001789	chr12	30437777	30442152	+	4375	4038	evm.model.scaffold27973.134;	intron:30441354-30441907,intron:30437869-30441165,exon:30441165-30441354,;	L_1,L_2,L_3,S_1,S_2	4,5,7,6,3	24,33,20,53,19	sp|Q9H477|RBSK_HUMAN Ribokinase OS=Homo sapiens GN=RBKS PE=1 SV=1
novel_circ_0001790	chr12	30768280	30778654	+	10374	8890	evm.model.scaffold27973.130_evm.model.scaffold27973.129;	exon:30777832-30777997,intron:30774449-30775025,intron:30769940-30771288,intron:30774057-30774364,exon:30772026-30772397,intron:30769071-30769352,intron:30768427-30768913,intron:30772397-30773960,intron:30777424-30777832,exon:30777269-30777424,intron:30775098-30776537,intron:30777997-30778554,intron:30771373-30772026,intron:30769432-30769855,exon:30768913-30769071,;	L_3,S_1	2,4	23,94	sp|Q01970|PLCB3_HUMAN 1-phosphatidylinositol 4,5-bisphosphate phosphodiesterase beta-3 OS=Homo sapiens GN=PLCB3 PE=1 SV=2
novel_circ_0001791	chr12	30780176	30787066	+	6890	6240	evm.model.scaffold27973.130_evm.model.scaffold27973.129;	intron:30782688-30786864,intron:30780811-30782673,exon:30786864-30787066,;	L_1	2	14	sp|Q01970|PLCB3_HUMAN 1-phosphatidylinositol 4,5-bisphosphate phosphodiesterase beta-3 OS=Homo sapiens GN=PLCB3 PE=1 SV=2
novel_circ_0001792	chr12	30793601	30793822	+	221	221	evm.model.scaffold27973.130_evm.model.scaffold27973.129;	exon:30793390-30795862,;	L_1	2	19	sp|Q01970|PLCB3_HUMAN 1-phosphatidylinositol 4,5-bisphosphate phosphodiesterase beta-3 OS=Homo sapiens GN=PLCB3 PE=1 SV=2
novel_circ_0001793	chr12	30848742	30849064	-	322	322	evm.model.scaffold27973.127;	exon:30848742-30849064,;	L_1,L_2,S_2,S_3	11,12,10,11	124102219204	sp|P56470|LEG4_HUMAN Galectin-4 OS=Homo sapiens GN=LGALS4 PE=1 SV=1
novel_circ_0001794	chr12	309057	309229	+	172	172	evm.model.scaffold107519.2.7;	exon:309057-309229,;	S_3	2	16	sp|Q8BLY1|SMOC1_MOUSE SPARC-related modular calcium-binding protein 1 OS=Mus musculus GN=Smoc1 PE=2 SV=2
novel_circ_0001795	chr12	30973569	30973782	-	213	213	evm.model.scaffold27973.122;	exon:30972660-30973919,;	L_2	2	2	sp|Q9JKB5|ARI4B_RAT AT-rich interactive domain-containing protein 4B OS=Rattus norvegicus GN=Arid4b PE=2 SV=1
novel_circ_0001796	chr12	30988029	30988830	-	801	721	evm.model.scaffold27973.122;	intron:30988109-30988581,exon:30988581-30988830,;	L_1,L_2,S_2,S_3	3,4,2,3	2,1,8,4	sp|Q9JKB5|ARI4B_RAT AT-rich interactive domain-containing protein 4B OS=Rattus norvegicus GN=Arid4b PE=2 SV=1
novel_circ_0001797	chr12	31017422	31018683	-	1261	1142	evm.model.scaffold27973.121;	exon:31017422-31017603,intron:31017603-31018564,;	S_1	6	9	sp|Q6NVP8|FUT8_XENTR Alpha-(1,6)-fucosyltransferase OS=Xenopus tropicalis GN=fut8 PE=2 SV=1
novel_circ_0001798	chr12	3147406	3148189	+	783	167	evm.model.scaffold56755.133;	exon:3147523-3147690,;	S_2	2	6	sp|Q86TX2|ACOT1_HUMAN Acyl-coenzyme A thioesterase 1 OS=Homo sapiens GN=ACOT1 PE=1 SV=1
novel_circ_0001799	chr12	31834128	31836185	-	2057	2057	--	--	L_3	6	0	--
novel_circ_0001800	chr12	31848219	31853923	+	5704	5704	--	--	L_1	2	0	--
novel_circ_0001801	chr12	31957367	31958110	+	743	743	evm.model.scaffold27973.93;	exon:31957367-31958110,;	L_1,L_2,L_3,S_1	3,3,5,4	382312329499	sp|Q5RJI4|PKDCC_MOUSE Extracellular tyrosine-protein kinase PKDCC OS=Mus musculus GN=Pkdcc PE=1 SV=2
novel_circ_0001802	chr12	31957367	31968575	+	11208	11076	evm.model.scaffold27973.93;	exon:31957367-31958110,intron:31958110-31968443,;	L_1,L_2,L_3,S_2	5,6,2,2	473415395584	sp|Q5RJI4|PKDCC_MOUSE Extracellular tyrosine-protein kinase PKDCC OS=Mus musculus GN=Pkdcc PE=1 SV=2
novel_circ_0001803	chr12	31983339	31987385	+	4046	4046	evm.model.scaffold27973.93;	exon:31983339-31983548,exon:31986272-31986449,intron:31983548-31984742,exon:31986993-31988349,intron:31984999-31986272,intron:31986449-31986993,exon:31984742-31984999,;	L_1,L_2,L_3,S_1,S_3	4,5,13,8,2	310197330363234	sp|Q5RJI4|PKDCC_MOUSE Extracellular tyrosine-protein kinase PKDCC OS=Mus musculus GN=Pkdcc PE=1 SV=2
novel_circ_0001804	chr12	3210325	3216241	-	5916	4542	evm.model.scaffold56755.129;	intron:3214619-3215043,intron:3210755-3211070,intron:3211132-3213985,intron:3215209-3216159,;	L_2	3	4	sp|O13046|WDHD1_XENLA WD repeat and HMG-box DNA-binding protein 1 OS=Xenopus laevis GN=wdhd1 PE=1 SV=1
novel_circ_0001805	chr12	3219115	3220446	-	1331	170	evm.model.scaffold56755.129;	exon:3219955-3220125,;	L_2	2	1	sp|O13046|WDHD1_XENLA WD repeat and HMG-box DNA-binding protein 1 OS=Xenopus laevis GN=wdhd1 PE=1 SV=1
novel_circ_0001806	chr12	32318479	32347807	+	29328	11593	evm.model.scaffold27973.76;evm.model.scaffold27973.75;	intron:32321361-32323203,intron:32318625-32321309,;intron:32344537-32345836,intron:32346272-32347564,exon:32347564-32347807,intron:32344039-32344411,exon:32345836-32346272,intron:32340574-32341033,exon:32342365-32344039,intron:32341073-32342365,;	L_3,S_2	36,7	268376	sp|P58283|RN216_MOUSE E3 ubiquitin-protein ligase RNF216 OS=Mus musculus GN=Rnf216 PE=1 SV=3;sp|P58283|RN216_MOUSE E3 ubiquitin-protein ligase RNF216 OS=Mus musculus GN=Rnf216 PE=1 SV=3
novel_circ_0001807	chr12	32321309	32348690	+	27381	9646	evm.model.scaffold27973.76;evm.model.scaffold27973.75;	intron:32321361-32323203,;intron:32344039-32344411,exon:32345836-32346272,intron:32344537-32345836,intron:32346272-32347564,exon:32347564-32347807,intron:32347807-32348544,intron:32341073-32342365,intron:32340574-32341033,exon:32342365-32344039,;	S_2	3	375	sp|P58283|RN216_MOUSE E3 ubiquitin-protein ligase RNF216 OS=Mus musculus GN=Rnf216 PE=1 SV=3;sp|P58283|RN216_MOUSE E3 ubiquitin-protein ligase RNF216 OS=Mus musculus GN=Rnf216 PE=1 SV=3
novel_circ_0001808	chr12	32447198	32450941	-	3743	2456	evm.model.scaffold27973.67;	exon:32447198-32447402,intron:32447982-32450234,;	L_2,L_3	4,3	10,13	sp|A7SMW7|L2HDH_NEMVE L-2-hydroxyglutarate dehydrogenase, mitochondrial OS=Nematostella vectensis GN=v1g172254 PE=3 SV=1
novel_circ_0001809	chr12	3265528	3302671	+	37143	9922	evm.model.scaffold56755.125;	exon:3277290-3277563,intron:3272907-3273246,exon:3272678-3272907,intron:3273731-3276288,intron:3276426-3277290,intron:3273369-3273659,intron:3266138-3271508,;	S_1,S_3	12,5	162104	sp|Q8BX37|PAPL_MOUSE Iron/zinc purple acid phosphatase-like protein OS=Mus musculus GN=Papl PE=2 SV=2
novel_circ_0001810	chr12	32678550	32679081	+	531	531	evm.model.scaffold27973.63;	exon:32678550-32679081,;	S_2	2	42	sp|Q8VEB2|SAV1_MOUSE Protein salvador homolog 1 OS=Mus musculus GN=Sav1 PE=1 SV=2
novel_circ_0001811	chr12	3276288	3308415	+	32127	1137	evm.model.scaffold56755.125;	intron:3276426-3277290,exon:3277290-3277563,;	L_1,S_1,S_2,S_3	5,17,11,4	6,31,16,12	sp|Q8BX37|PAPL_MOUSE Iron/zinc purple acid phosphatase-like protein OS=Mus musculus GN=Papl PE=2 SV=2
novel_circ_0001812	chr12	32790578	32794823	+	4245	2541	evm.model.scaffold27973.54;	intron:32793405-32794705,exon:32790578-32790893,intron:32792377-32793303,;	L_1	2	16	sp|O15381|NVL_HUMAN Nuclear valosin-containing protein-like OS=Homo sapiens GN=NVL PE=1 SV=1
novel_circ_0001813	chr12	32945542	32948606	+	3064	1636	evm.model.scaffold27973.47;	intron:32946784-32948420,;	L_1	2	1	--
novel_circ_0001814	chr12	33255176	33255576	+	400	400	evm.model.scaffold27973.29;	exon:33255176-33255576,;	L_1,S_1,S_2	3,2,4	181157241	sp|P62510|ERR3_RAT Estrogen-related receptor gamma OS=Rattus norvegicus GN=Esrrg PE=2 SV=1
novel_circ_0001815	chr12	33255176	33268569	+	13393	13276	evm.model.scaffold27973.29;	exon:33255176-33255576,intron:33255576-33268452,;	S_2,S_3	2,2	22711175	sp|P62510|ERR3_RAT Estrogen-related receptor gamma OS=Rattus norvegicus GN=Esrrg PE=2 SV=1
novel_circ_0001816	chr12	33278928	33279718	+	790	676	evm.model.scaffold27973.29;	intron:33279042-33279535,exon:33279535-33279718,;	L_1,L_2,L_3,S_1,S_3	7,4,2,9,2	10,12,7,28,16	sp|P62510|ERR3_RAT Estrogen-related receptor gamma OS=Rattus norvegicus GN=Esrrg PE=2 SV=1
novel_circ_0001817	chr12	3378935	3389252	-	10317	4294	evm.model.scaffold56755.116;	intron:3382957-3387041,exon:3378935-3379145,;	L_1	3	6	sp|Q5R8U1|GALM_PONAB Aldose 1-epimerase OS=Pongo abelii GN=GALM PE=2 SV=1
novel_circ_0001818	chr12	33918655	33919529	-	874	256	evm.model.scaffold27973.10;	exon:33919273-33919529,;	L_3	2	2	sp|Q9UJM8|HAOX1_HUMAN Hydroxyacid oxidase 1 OS=Homo sapiens GN=HAO1 PE=1 SV=1
novel_circ_0001819	chr12	34029357	34034763	+	5406	5134	evm.model.scaffold27973.9.1;	intron:34029482-34030439,intron:34030520-34034697,;	L_1,L_2	2,2	17,31	sp|Q07722|PLCB4_BOVIN 1-phosphatidylinositol 4,5-bisphosphate phosphodiesterase beta-4 (Fragment) OS=Bos taurus GN=PLCB4 PE=1 SV=1
novel_circ_0001820	chr12	34046062	34061776	+	15714	14261	evm.model.scaffold27973.9.1;	intron:34051172-34051681,intron:34056796-34059610,intron:34059695-34060722,intron:34056170-34056716,intron:34055036-34056076,intron:34053660-34054825,intron:34047198-34048265,intron:34048774-34051071,intron:34051736-34053551,exon:34054825-34055036,intron:34060813-34061665,intron:34046200-34047118,;	L_1,L_2	2,3	138106	sp|Q07722|PLCB4_BOVIN 1-phosphatidylinositol 4,5-bisphosphate phosphodiesterase beta-4 (Fragment) OS=Bos taurus GN=PLCB4 PE=1 SV=1
novel_circ_0001821	chr12	34064793	34076198	+	11405	11248	evm.model.scaffold27973.9.1;	intron:34074180-34076122,intron:34064874-34072274,intron:34072498-34073993,exon:34073993-34074180,exon:34072274-34072498,;	S_1,S_2	2,2	311312	sp|Q07722|PLCB4_BOVIN 1-phosphatidylinositol 4,5-bisphosphate phosphodiesterase beta-4 (Fragment) OS=Bos taurus GN=PLCB4 PE=1 SV=1
novel_circ_0001822	chr12	34072274	34076198	+	3924	3848	evm.model.scaffold27973.9.1;	intron:34072498-34073993,intron:34074180-34076122,exon:34072274-34072498,exon:34073993-34074180,;	L_1,L_2,L_3,S_1,S_3	11,9,3,2,2	70,88,111,98,92	sp|Q07722|PLCB4_BOVIN 1-phosphatidylinositol 4,5-bisphosphate phosphodiesterase beta-4 (Fragment) OS=Bos taurus GN=PLCB4 PE=1 SV=1
novel_circ_0001823	chr12	34090636	34091154	+	518	518	--	--	L_1	4	0	--
novel_circ_0001824	chr12	34125356	34133649	-	8293	6030	evm.model.scaffold27973.7_evm.model.scaffold27973.8;	intron:34129281-34130157,intron:34130266-34133181,exon:34126597-34126951,exon:34133181-34133649,exon:34127833-34128075,intron:34125690-34126597,exon:34125422-34125690,;	L_1	4	66	sp|P35500|SCNA_DROME Sodium channel protein para OS=Drosophila melanogaster GN=para PE=2 SV=3
novel_circ_0001825	chr12	34133181	34133649	-	468	468	evm.model.scaffold27973.7_evm.model.scaffold27973.8;	exon:34133181-34133649,;	L_1,L_2,L_3,S_2,S_3	16,28,4,11,12	28,68,17,22,31	sp|P35500|SCNA_DROME Sodium channel protein para OS=Drosophila melanogaster GN=para PE=2 SV=3
novel_circ_0001826	chr12	34379513	34380493	-	980	891	evm.model.scaffold22505.2;	intron:34379699-34380404,exon:34379513-34379699,;	L_1,S_3	3,3	21,49	sp|Q63135|CR1L_RAT Complement component receptor 1-like protein OS=Rattus norvegicus GN=Cr1l PE=1 SV=1
novel_circ_0001827	chr12	34564364	34565774	-	1410	1305	evm.model.scaffold22505.8;	exon:34564364-34564577,intron:34564577-34565669,;	S_3	2	350	sp|Q5F3N1|PIMT_CHICK Protein-L-isoaspartate(D-aspartate) O-methyltransferase OS=Gallus gallus GN=PCMT1 PE=2 SV=3
novel_circ_0001828	chr12	34567988	34572488	-	4500	4365	evm.model.scaffold22505.8;	intron:34568125-34572308,exon:34572308-34572490,;	L_1,L_2	2,2	870711	sp|Q5F3N1|PIMT_CHICK Protein-L-isoaspartate(D-aspartate) O-methyltransferase OS=Gallus gallus GN=PCMT1 PE=2 SV=3
novel_circ_0001829	chr12	3460663	3466945	-	6282	1746	evm.model.scaffold56755.112;	intron:3462043-3462244,intron:3460713-3461930,exon:3463481-3463809,;	L_3	2	4	sp|Q8CHB8|TTLL5_MOUSE Tubulin polyglutamylase TTLL5 OS=Mus musculus GN=Ttll5 PE=2 SV=3
novel_circ_0001830	chr12	34688310	34689314	+	1004	1004	evm.model.scaffold22505.9.3;	exon:34688310-34689314,;	L_1,L_2,L_3,S_1,S_2,S_3	14,8,10,2,3,2	107,72,116,212,188,127	sp|Q9ULL1|PKHG1_HUMAN Pleckstrin homology domain-containing family G member 1 OS=Homo sapiens GN=PLEKHG1 PE=1 SV=2
novel_circ_0001831	chr12	34727893	34728070	+	177	177	--	--	S_1	3	0	--
novel_circ_0001832	chr12	34946946	34948027	-	1081	723	evm.model.scaffold22505.19;	exon:34947048-34947563,exon:34947819-34948027,;	S_2,S_3	4,2	146101	sp|Q8BIG4|FBX28_MOUSE F-box only protein 28 OS=Mus musculus GN=Fbxo28 PE=2 SV=1
novel_circ_0001833	chr12	35071044	35073359	+	2315	159	evm.model.scaffold171673.4;	exon:35073200-35073359,;	L_3	4	2	sp|Q86UY6|NAA40_HUMAN N-alpha-acetyltransferase 40 OS=Homo sapiens GN=NAA40 PE=1 SV=1
novel_circ_0001834	chr12	3558423	3559263	-	840	840	--	--	L_2	2	0	--
novel_circ_0001835	chr12	35605029	35608143	-	3114	3114	evm.model.scaffold171673.25;	intron:35606524-35611001,exon:35605830-35606025,intron:35605253-35605830,exon:35604986-35605253,;	L_1,L_2,L_3,S_1,S_2,S_3	9,2,16,11,3,6	16,19,38,32,24,15	sp|Q5ZL91|INT7_CHICK Integrator complex subunit 7 OS=Gallus gallus GN=INTS7 PE=2 SV=1
novel_circ_0001836	chr12	35605029	35608162	-	3133	462	evm.model.scaffold171673.25;	exon:35604986-35605253,exon:35605830-35606025,;	L_3	5	38	sp|Q5ZL91|INT7_CHICK Integrator complex subunit 7 OS=Gallus gallus GN=INTS7 PE=2 SV=1
novel_circ_0001837	chr12	35690360	35690874	-	514	180	evm.model.scaffold171673.30;	exon:35690694-35690874,;	L_1,L_2,S_2,S_3	7,8,3,7	3,18,7,7	sp|Q6NZP1|ZRAB3_MOUSE DNA annealing helicase and endonuclease ZRANB3 OS=Mus musculus GN=Zranb3 PE=1 SV=1
novel_circ_0001838	chr12	35691076	35694835	-	3759	1436	evm.model.scaffold171673.30;	exon:35693311-35693479,intron:35691148-35692416,;	L_1,L_2	3,2	12,7	sp|Q6NZP1|ZRAB3_MOUSE DNA annealing helicase and endonuclease ZRANB3 OS=Mus musculus GN=Zranb3 PE=1 SV=1
novel_circ_0001839	chr12	35711276	35713452	+	2176	2044	evm.model.scaffold171673.32;	intron:35711408-35713192,exon:35713192-35713452,;	L_1,L_2,L_3,S_1,S_2	7,4,3,2,2	32,20,41,55,40	sp|V5YMB3|DAPB3_PSEMX Dipeptidyl aminopeptidase BIII OS=Pseudoxanthomonas mexicana GN=dapb3 PE=1 SV=1
novel_circ_0001840	chr12	35801502	35802418	+	916	916	--	--	S_2	2	0	--
novel_circ_0001841	chr12	35801531	35802447	+	916	916	--	--	S_2	2	0	--
novel_circ_0001842	chr12	35801560	35802476	+	916	916	--	--	S_2	3	0	--
novel_circ_0001843	chr12	35801560	35802505	+	945	945	--	--	S_1	3	0	--
novel_circ_0001844	chr12	35801560	35803631	+	2071	2071	--	--	L_1,S_1	2,6	0,0	--
novel_circ_0001845	chr12	35801589	35802476	+	887	887	--	--	S_1	6	0	--
novel_circ_0001846	chr12	35801589	35802505	+	916	916	--	--	S_2	3	0	--
novel_circ_0001847	chr12	35801589	35803631	+	2042	2042	--	--	S_1	4	0	--
novel_circ_0001848	chr12	35801589	35803747	+	2158	2158	--	--	S_1	6	0	--
novel_circ_0001849	chr12	35801595	35804579	-	2984	2984	--	--	L_2	2	0	--
novel_circ_0001850	chr12	35803990	35804657	+	667	667	--	--	S_3	2	0	--
novel_circ_0001851	chr12	35804072	35804457	+	385	385	--	--	L_1	3	0	--
novel_circ_0001852	chr12	35804336	35804644	-	308	308	--	--	L_1,L_3,S_1,S_2,S_3	7,5,31,2,2	0,0,0,0,0	--
novel_circ_0001853	chr12	35811783	35812951	-	1168	1168	--	--	L_1,L_2,S_1,S_2,S_3	28,55,59,48,37	0,0,0,0,0	--
novel_circ_0001854	chr12	35811783	35815212	-	3429	3429	--	--	L_1,L_2,S_1,S_2,S_3	25,55,68,31,32	0,0,0,0,0	--
novel_circ_0001855	chr12	35811783	35817428	-	5645	5645	--	--	L_1,L_2,S_1,S_2,S_3	35,41,69,48,24	0,0,0,0,0	--
novel_circ_0001856	chr12	35812098	35814460	+	2362	2362	--	--	L_1,S_2	7,6	0,0	--
novel_circ_0001857	chr12	35812098	35815496	+	3398	3398	--	--	L_1,S_3	5,3	0,0	--
novel_circ_0001858	chr12	35812098	35816680	+	4582	4582	--	--	L_1,S_2,S_3	7,5,5	0,0,0	--
novel_circ_0001859	chr12	35812098	35817716	+	5618	5618	--	--	S_2	3	0	--
novel_circ_0001860	chr12	35812282	35815692	+	3410	3410	--	--	L_2,S_1	15,64	0,0	--
novel_circ_0001861	chr12	35812282	35817911	+	5629	5629	--	--	L_2,S_1	3,16	0,0	--
novel_circ_0001862	chr12	35812294	35817923	-	5629	5629	--	--	L_2,S_1	3,18	0,0	--
novel_circ_0001863	chr12	35812647	35815864	-	3217	3217	--	--	S_1	2	0	--
novel_circ_0001864	chr12	35812647	35816937	-	4290	4290	--	--	S_1	3	0	--
novel_circ_0001865	chr12	35813445	35817923	-	4478	4478	--	--	L_2,S_1	3,7	0,0	--
novel_circ_0001866	chr12	35813537	35814646	-	1109	1109	--	--	L_1,L_2,S_1,S_2,S_3	2,2,17,6,6	0,0,0,0,0	--
novel_circ_0001867	chr12	35813537	35815793	-	2256	2256	--	--	L_1,S_1,S_2,S_3	2,14,6,4	0,0,0,0	--
novel_circ_0001868	chr12	35813537	35816866	-	3329	3329	--	--	L_1,L_2,L_3,S_1,S_2,S_3	2,2,3,10,9,4	0,0,0,0,0,0	--
novel_circ_0001869	chr12	35813537	35818015	-	4478	4478	--	--	L_3,S_1,S_2,S_3	2,19,6,5	0,0,0,0	--
novel_circ_0001870	chr12	35815256	35817472	-	2216	2216	--	--	L_1,L_2,S_1,S_2,S_3	2,16,12,7,8	0,0,0,0,0	--
novel_circ_0001871	chr12	35816937	35818086	-	1149	1149	--	--	L_3	3	0	--
novel_circ_0001872	chr12	35820370	35826489	+	6119	6119	--	--	S_1	13	0	--
novel_circ_0001873	chr12	35822244	35824834	-	2590	2590	--	--	L_1,L_2,S_2,S_3	14,19,14,15	0,0,0,0	--
novel_circ_0001874	chr12	35831007	35831519	-	512	512	--	--	L_1	2	0	--
novel_circ_0001875	chr12	35848047	35848662	-	615	366	evm.model.scaffold171673.52;	intron:35848165-35848531,;	S_2	2	3	sp|Q8R127|SCPDL_MOUSE Saccharopine dehydrogenase-like oxidoreductase OS=Mus musculus GN=Sccpdh PE=2 SV=1
novel_circ_0001876	chr12	35956638	35957973	+	1335	1202	evm.model.scaffold171673.56;	exon:35956638-35956835,intron:35956835-35957840,;	L_2	3	103	sp|Q28C69|ENOPH_XENTR Enolase-phosphatase E1 OS=Xenopus tropicalis GN=enoph1 PE=2 SV=1
novel_circ_0001877	chr12	35974155	35974474	+	319	319	--	--	L_1	2	0	--
novel_circ_0001878	chr12	35979717	35982275	-	2558	2439	evm.model.scaffold171673.57;	exon:35982056-35982275,intron:35979836-35982056,;	L_1,L_2,L_3,S_1,S_2,S_3	6,8,7,11,12,14	3.54336e+17	sp|P46825|KLC_DORPE Kinesin light chain OS=Doryteuthis pealeii PE=2 SV=1
novel_circ_0001879	chr12	35984164	35989223	-	5059	3815	evm.model.scaffold171673.57;	intron:35985837-35987537,intron:35984273-35984731,intron:35987627-35988560,intron:35985013-35985737,;	S_3	2	106	sp|P46825|KLC_DORPE Kinesin light chain OS=Doryteuthis pealeii PE=2 SV=1
novel_circ_0001880	chr12	35987537	35989223	-	1686	933	evm.model.scaffold171673.57;	intron:35987627-35988560,;	L_1,L_2,L_3,S_1,S_2,S_3	106,99,58,56,54,60	32,16,14,55,49,35	sp|P46825|KLC_DORPE Kinesin light chain OS=Doryteuthis pealeii PE=2 SV=1
novel_circ_0001881	chr12	36027522	36028236	+	714	173	evm.model.scaffold171673.58;	exon:36028063-36028236,;	L_1	3	26	sp|P59325|IF5_MOUSE Eukaryotic translation initiation factor 5 OS=Mus musculus GN=Eif5 PE=1 SV=1
novel_circ_0001882	chr12	3610559	3611518	+	959	172	evm.model.scaffold56755.106;	exon:3611346-3611518,;	L_3	2	7	sp|Q3ZBZ8|STIP1_BOVIN Stress-induced-phosphoprotein 1 OS=Bos taurus GN=STIP1 PE=2 SV=1
novel_circ_0001883	chr12	36220882	36223962	+	3080	2567	evm.model.scaffold171673.67;	intron:36223259-36223867,exon:36220882-36221062,intron:36221062-36222841,;	L_3,S_2	5,2	6,5	sp|Q28GG8|TBP_XENTR TATA-box-binding protein OS=Xenopus tropicalis GN=tbp PE=2 SV=1
novel_circ_0001884	chr12	36248797	36249195	+	398	398	evm.model.scaffold171673.69;	exon:36248797-36249612,;	L_1,L_2,L_3,S_1,S_2,S_3	3,3,3,2,4,2	25,39,21,44,33,35	sp|Q5U593|STYXB_XENLA Serine/threonine/tyrosine-interacting protein B OS=Xenopus laevis GN=styx-b PE=2 SV=1
novel_circ_0001885	chr12	36256959	36257309	+	350	350	--	--	S_2	3	0	--
novel_circ_0001886	chr12	36274728	36275309	-	581	157	evm.model.scaffold171673.70;	exon:36275152-36275309,;	S_1,S_3	2,2	6,1	sp|Q96L93|KI16B_HUMAN Kinesin-like protein KIF16B OS=Homo sapiens GN=KIF16B PE=1 SV=2
novel_circ_0001887	chr12	3634650	3634846	+	196	196	--	--	L_1,L_3,S_3	2,8,2	0,0,0	--
novel_circ_0001888	chr12	36398839	36407859	-	9020	3591	evm.model.scaffold171673.74;	exon:36400185-36400350,intron:36400773-36402056,exon:36400567-36400773,exon:36398839-36399034,exon:36403700-36403898,intron:36402156-36403700,;	L_1,S_2	7,6	195200	sp|Q3UK37|CN080_MOUSE Uncharacterized protein C14orf80 homolog OS=Mus musculus PE=2 SV=2
novel_circ_0001889	chr12	36722523	36755039	-	32516	405	evm.model.scaffold92151.7;	exon:36722523-36722928,;	S_2	5	8	sp|Q9CZR2|NALD2_MOUSE N-acetylated-alpha-linked acidic dipeptidase 2 OS=Mus musculus GN=Naalad2 PE=1 SV=2
novel_circ_0001890	chr12	37020221	37023430	+	3209	542	evm.model.scaffold92151.20;	exon:37023271-37023430,exon:37023007-37023163,exon:37021046-37021273,;	L_1	2	7	sp|Q28FH2|NTKL_XENTR N-terminal kinase-like protein OS=Xenopus tropicalis GN=scyl1 PE=2 SV=1
novel_circ_0001891	chr12	37093843	37093997	+	154	154	evm.model.scaffold92151.23;	exon:37093843-37094032,;	S_2	2	4	sp|Q13435|SF3B2_HUMAN Splicing factor 3B subunit 2 OS=Homo sapiens GN=SF3B2 PE=1 SV=2
novel_circ_0001892	chr12	3710145	3710367	-	222	222	evm.model.scaffold56755.97;	exon:3710145-3710367,;	L_1,L_2,S_3	2,6,4	6,5,4	sp|Q9NS73|MBIP1_HUMAN MAP3K12-binding inhibitory protein 1 OS=Homo sapiens GN=MBIP PE=1 SV=2
novel_circ_0001893	chr12	37163690	37165714	-	2024	1743	evm.model.scaffold92151.24;	exon:37163690-37163907,intron:37163907-37165018,intron:37165167-37165582,;	L_3,S_1	3,3	17,24	sp|Q8K1Y2|KPCD3_MOUSE Serine/threonine-protein kinase D3 OS=Mus musculus GN=Prkd3 PE=1 SV=1
novel_circ_0001894	chr12	37539435	37539820	-	385	385	--	--	S_1	2	0	--
novel_circ_0001895	chr12	37539435	37539851	-	416	416	--	--	L_1,L_2,S_2,S_3	3,5,3,4	0,0,0,0	--
novel_circ_0001896	chr12	37539443	37539851	-	408	408	--	--	L_1,L_3,S_2,S_3	3,3,4,2	0,0,0,0	--
novel_circ_0001897	chr12	37716264	37717223	-	959	857	evm.model.scaffold92151.43;	exon:37717055-37717223,intron:37716366-37717055,;	L_3	2	4	sp|Q5U2R3|FRMD8_RAT FERM domain-containing protein 8 OS=Rattus norvegicus GN=Frmd8 PE=2 SV=1
novel_circ_0001898	chr12	38159066	38159333	-	267	267	evm.model.scaffold94425.6;	exon:38159068-38159357,;	S_2	2	1	sp|Q5REC2|NEC2_PONAB Neuroendocrine convertase 2 OS=Pongo abelii GN=PCSK2 PE=2 SV=1
novel_circ_0001899	chr12	38493447	38495268	-	1821	1821	evm.model.scaffold139253.14;	exon:38495096-38495268,intron:38494412-38495096,exon:38493447-38494412,;	L_1,L_2,S_2,S_3	2,5,6,5	56,48,77,73	sp|Q68DK2|ZFY26_HUMAN Zinc finger FYVE domain-containing protein 26 OS=Homo sapiens GN=ZFYVE26 PE=1 SV=3
novel_circ_0001900	chr12	38737629	38738422	+	793	793	evm.model.scaffold139253.29;	exon:38738253-38738604,intron:38737732-38738253,;	L_1	2	4	sp|Q9WVL0|MAAI_MOUSE Maleylacetoacetate isomerase OS=Mus musculus GN=Gstz1 PE=1 SV=1
novel_circ_0001901	chr12	38803115	38803319	+	204	204	--	--	L_1	3	0	--
novel_circ_0001902	chr12	38870951	38878695	-	7744	7744	evm.model.scaffold139253.35;	intron:38874542-38880201,exon:38871978-38873396,exon:38873468-38874542,;	L_3	3	129	sp|Q0VC16|MIA3_BOVIN Melanoma inhibitory activity protein 3 OS=Bos taurus GN=MIA3 PE=2 SV=2
novel_circ_0001903	chr12	38929709	38930064	-	355	355	--	--	L_3	2	0	--
novel_circ_0001904	chr12	39046975	39047538	+	563	252	evm.model.scaffold139253.42;	exon:39047286-39047538,;	L_2	3	2	sp|Q6DFF9|MABP1_XENLA Mitogen-activated protein kinase-binding protein 1 OS=Xenopus laevis GN=mapkbp1 PE=2 SV=1
novel_circ_0001905	chr12	39078057	39081180	+	3123	2573	evm.model.scaffold139253.42;	intron:39079717-39080630,exon:39078057-39079717,;	L_1,L_3,S_2,S_3	9,3,5,2	128,119,94,92	sp|Q6DFF9|MABP1_XENLA Mitogen-activated protein kinase-binding protein 1 OS=Xenopus laevis GN=mapkbp1 PE=2 SV=1
novel_circ_0001906	chr12	39125317	39126978	-	1661	194	evm.model.scaffold139253.43;	exon:39125317-39125511,;	L_1	2	4	sp|Q5BKG8|NUSAP_XENTR Nucleolar and spindle-associated protein 1 OS=Xenopus tropicalis GN=nusap1 PE=2 SV=2
novel_circ_0001907	chr12	39320694	39323280	+	2586	2288	evm.model.scaffold139253.50_evm.model.scaffold139253.51;	exon:39323110-39323280,exon:39320650-39322768,;	S_3	2	133	sp|Q9NZ56|FMN2_HUMAN Formin-2 OS=Homo sapiens GN=FMN2 PE=1 SV=4
novel_circ_0001908	chr12	39369960	39371573	+	1613	1517	evm.model.scaffold139253.50_evm.model.scaffold139253.51;	exon:39369960-39370144,intron:39370144-39371477,;	L_1	2	5	sp|Q9NZ56|FMN2_HUMAN Formin-2 OS=Homo sapiens GN=FMN2 PE=1 SV=4
novel_circ_0001909	chr12	39572326	39573430	+	1104	952	evm.model.scaffold12481.23;	intron:39572389-39573341,;	L_2	6	2	sp|Q93425|RT05_CAEEL Putative 28S ribosomal protein S5, mitochondrial OS=Caenorhabditis elegans GN=mrps-5 PE=3 SV=3
novel_circ_0001910	chr12	39940231	39945572	+	5341	5341	--	--	L_1,L_2,L_3,S_1,S_2,S_3	9,6,9,16,8,3	0,0,0,0,0,0	--
novel_circ_0001911	chr12	39940231	39947753	+	7522	7522	--	--	S_1,S_3	3,2	0,0	--
novel_circ_0001912	chr12	39945476	39947753	+	2277	2277	--	--	L_1	2	0	--
novel_circ_0001913	chr12	40020390	40020894	+	504	155	evm.model.scaffold12481.14;	exon:40020390-40020545,;	L_3	2	1	sp|Q8NDI1|EHBP1_HUMAN EH domain-binding protein 1 OS=Homo sapiens GN=EHBP1 PE=1 SV=3
novel_circ_0001914	chr12	40020390	40024418	+	4028	3469	evm.model.scaffold12481.14;	exon:40020390-40020545,intron:40020894-40022999,intron:40023088-40024297,;	S_3	2	20	sp|Q8NDI1|EHBP1_HUMAN EH domain-binding protein 1 OS=Homo sapiens GN=EHBP1 PE=1 SV=3
novel_circ_0001915	chr12	40022999	40024883	+	1884	1209	evm.model.scaffold12481.14;	intron:40023088-40024297,;	L_2,S_3	3,2	4,12	sp|Q8NDI1|EHBP1_HUMAN EH domain-binding protein 1 OS=Homo sapiens GN=EHBP1 PE=1 SV=3
novel_circ_0001916	chr12	4026871	4031683	+	4812	4812	--	--	S_1	2	0	--
novel_circ_0001917	chr12	4027785	4032400	-	4615	767	evm.model.scaffold56755.73;	intron:4027931-4028698,;	S_1	9	5	--
novel_circ_0001918	chr12	4029125	4033017	-	3892	3892	--	--	L_1,S_2	2,2	0,0	--
novel_circ_0001919	chr12	40479845	40480010	+	165	165	--	--	L_1	2	0	--
novel_circ_0001920	chr12	40547361	40548768	-	1407	896	evm.model.scaffold171579.11;	exon:40547790-40547968,intron:40547968-40548686,;	L_1,S_1,S_3	4,2,3	14,11,13	sp|Q9TXQ1|PME5_CAEEL Poly(ADP-ribose) polymerase pme-5 OS=Caenorhabditis elegans GN=pme-5 PE=2 SV=1
novel_circ_0001921	chr12	40547790	40548768	-	978	896	evm.model.scaffold171579.11;	intron:40547968-40548686,exon:40547790-40547968,;	S_2	6	8	sp|Q9TXQ1|PME5_CAEEL Poly(ADP-ribose) polymerase pme-5 OS=Caenorhabditis elegans GN=pme-5 PE=2 SV=1
novel_circ_0001922	chr12	40550091	40553869	-	3778	3347	evm.model.scaffold171579.11;	intron:40550213-40552003,intron:40552142-40553699,;	L_1,L_3,S_2	2,2,3	13,20,33	sp|Q9TXQ1|PME5_CAEEL Poly(ADP-ribose) polymerase pme-5 OS=Caenorhabditis elegans GN=pme-5 PE=2 SV=1
novel_circ_0001923	chr12	4061926	4062145	+	219	219	evm.model.scaffold56755.70;	exon:4061183-4063736,;	L_2	2	36	sp|Q8K2J9|BTBD6_MOUSE BTB/POZ domain-containing protein 6 OS=Mus musculus GN=Btbd6 PE=2 SV=2
novel_circ_0001924	chr12	40811597	40811800	-	203	203	--	--	S_2	2	0	--
novel_circ_0001925	chr12	40818817	40828400	-	9583	9583	--	--	L_3,S_1	5,2	0,0	--
novel_circ_0001926	chr12	41321571	41336793	+	15222	15222	--	--	S_2	2	0	--
novel_circ_0001927	chr12	41337613	41339179	+	1566	1566	--	--	L_3,S_1	3,6	0,0	--
novel_circ_0001928	chr12	41337613	41341029	+	3416	3416	--	--	L_3	2	0	--
novel_circ_0001929	chr12	41489090	41489373	-	283	283	--	--	L_1	2	0	--
novel_circ_0001930	chr12	41594244	41596614	+	2370	2370	--	--	L_3	2	0	--
novel_circ_0001931	chr12	41608538	41613344	-	4806	4806	evm.model.scaffold5677.14.1;	exon:41610891-41611057,exon:41605176-41609740,intron:41611057-41612497,intron:41612643-41613203,intron:41609740-41610891,;	S_3	2	6065	sp|Q2PFW9|NOVA1_MACFA RNA-binding protein Nova-1 OS=Macaca fascicularis GN=NOVA1 PE=2 SV=1
novel_circ_0001932	chr12	4188913	4190638	-	1725	1725	--	--	L_1,L_2,L_3,S_1,S_2,S_3	11,6,6,10,4,2	0,0,0,0,0,0	--
novel_circ_0001933	chr12	42137972	42139175	-	1203	1007	evm.model.scaffold79667.3;	exon:42137972-42138187,intron:42138187-42138365,intron:42138454-42139068,;	L_1,L_2,L_3,S_1,S_2,S_3	16,10,9,16,10,4	23,15,13,20,27,22	sp|Q86T65|DAAM2_HUMAN Disheveled-associated activator of morphogenesis 2 OS=Homo sapiens GN=DAAM2 PE=1 SV=3
novel_circ_0001934	chr12	42236751	42237898	-	1147	1033	evm.model.scaffold79667.9;	intron:42236841-42237718,exon:42237718-42237874,;	L_1	3	3	sp|Q86T65|DAAM2_HUMAN Disheveled-associated activator of morphogenesis 2 OS=Homo sapiens GN=DAAM2 PE=1 SV=3
novel_circ_0001935	chr12	42287849	42295670	+	7821	7488	evm.model.scaffold79667.11;	intron:42287959-42290323,intron:42294611-42295565,intron:42290398-42294568,;	L_1	2	30	sp|Q6ZMV9|KIF6_HUMAN Kinesin-like protein KIF6 OS=Homo sapiens GN=KIF6 PE=1 SV=3
novel_circ_0001936	chr12	42307870	42312859	+	4989	4757	evm.model.scaffold79667.11;	intron:42307958-42312715,;	L_1,L_2,L_3,S_1,S_2,S_3	22,4,27,8,6,7	13,11,3,16,23,15	sp|Q6ZMV9|KIF6_HUMAN Kinesin-like protein KIF6 OS=Homo sapiens GN=KIF6 PE=1 SV=3
novel_circ_0001937	chr12	42344607	42352828	+	8221	2685	evm.model.scaffold79667.11;evm.model.scaffold79667.12;	intron:42345417-42345685,;exon:42352625-42352828,exon:42350411-42350690,intron:42350690-42352625,;	L_3	2	6	sp|Q6ZMV9|KIF6_HUMAN Kinesin-like protein KIF6 OS=Homo sapiens GN=KIF6 PE=1 SV=3;sp|Q6ZMV9|KIF6_HUMAN Kinesin-like protein KIF6 OS=Homo sapiens GN=KIF6 PE=1 SV=3
novel_circ_0001938	chr12	42404617	42419379	-	14762	14647	evm.model.scaffold79667.13;	exon:42419194-42419379,intron:42418081-42419194,intron:42404815-42417966,exon:42404617-42404815,;	L_1,L_2,S_3	3,2,2	92,69,153	sp|Q3UJK4|GTPB2_MOUSE GTP-binding protein 2 OS=Mus musculus GN=Gtpbp2 PE=2 SV=1
novel_circ_0001939	chr12	42417966	42419379	-	1413	1298	evm.model.scaffold79667.13;	exon:42419194-42419379,intron:42418081-42419194,;	S_2	3	13	sp|Q3UJK4|GTPB2_MOUSE GTP-binding protein 2 OS=Mus musculus GN=Gtpbp2 PE=2 SV=1
novel_circ_0001940	chr12	42719010	42719297	-	287	287	--	--	L_1	2	0	--
novel_circ_0001941	chr12	42721089	42721509	+	420	420	--	--	L_3	2	0	--
novel_circ_0001942	chr12	42721123	42721543	+	420	420	--	--	L_3	2	0	--
novel_circ_0001943	chr12	43032546	43033660	+	1114	623	evm.model.scaffold104051.15.1;	intron:43032645-43033268,;	L_1,L_2,L_3,S_1,S_2,S_3	21,31,18,19,16,20	5,7,8,13,7,6	sp|Q8VC31|CCDC9_MOUSE Coiled-coil domain-containing protein 9 OS=Mus musculus GN=Ccdc9 PE=2 SV=1
novel_circ_0001944	chr12	43034643	43038671	+	4028	3932	evm.model.scaffold104051.15.1;	exon:43038356-43038671,intron:43034739-43038356,;	L_1	3	34	sp|Q8VC31|CCDC9_MOUSE Coiled-coil domain-containing protein 9 OS=Mus musculus GN=Ccdc9 PE=2 SV=1
novel_circ_0001945	chr12	43034643	43040467	+	5824	5728	evm.model.scaffold104051.15.1;	intron:43038671-43040278,exon:43040278-43040467,exon:43038356-43038671,intron:43034739-43038356,;	L_1,L_2,L_3,S_1,S_2,S_3	7,9,3,4,2,14	1.3112e+17	sp|Q8VC31|CCDC9_MOUSE Coiled-coil domain-containing protein 9 OS=Mus musculus GN=Ccdc9 PE=2 SV=1
novel_circ_0001946	chr12	43034643	43060473	+	25830	25465	evm.model.scaffold104051.15.1;	intron:43040467-43040910,exon:43040910-43041098,intron:43038671-43040278,exon:43040278-43040467,intron:43034739-43038356,exon:43038356-43038671,intron:43041289-43060395,;	L_2,L_3	3,6	627492	sp|Q8VC31|CCDC9_MOUSE Coiled-coil domain-containing protein 9 OS=Mus musculus GN=Ccdc9 PE=2 SV=1
novel_circ_0001947	chr12	43040278	43041289	+	1011	820	evm.model.scaffold104051.15.1;	exon:43040278-43040467,exon:43040910-43041098,intron:43040467-43040910,;	L_3	2	259	sp|Q8VC31|CCDC9_MOUSE Coiled-coil domain-containing protein 9 OS=Mus musculus GN=Ccdc9 PE=2 SV=1
novel_circ_0001948	chr12	43040278	43060473	+	20195	19926	evm.model.scaffold104051.15.1;	exon:43040278-43040467,intron:43041289-43060395,exon:43040910-43041098,intron:43040467-43040910,;	S_1	4	690	sp|Q8VC31|CCDC9_MOUSE Coiled-coil domain-containing protein 9 OS=Mus musculus GN=Ccdc9 PE=2 SV=1
novel_circ_0001949	chr12	43040910	43060473	+	19563	19294	evm.model.scaffold104051.15.1;	intron:43041289-43060395,exon:43040910-43041098,;	L_1,L_2,L_3,S_2,S_3	4,4,2,2,5	565503265985899	sp|Q8VC31|CCDC9_MOUSE Coiled-coil domain-containing protein 9 OS=Mus musculus GN=Ccdc9 PE=2 SV=1
novel_circ_0001950	chr12	4315732	4316809	+	1077	1016	evm.model.scaffold56755.58;	intron:4315990-4316748,exon:4315732-4315990,;	L_1,L_2,L_3,S_1,S_3	8,7,14,3,6	62,71,52,29,46	sp|P78504|JAG1_HUMAN Protein jagged-1 OS=Homo sapiens GN=JAG1 PE=1 SV=3
novel_circ_0001951	chr12	43169702	43173366	+	3664	2786	evm.model.scaffold63211.3;	exon:43171718-43171888,exon:43171197-43171407,intron:43169854-43170681,intron:43171888-43173216,exon:43170681-43170932,;	L_2	2	105	sp|Q3Y4E2|SELN_DANRE Selenoprotein N OS=Danio rerio GN=sepn1 PE=2 SV=3
novel_circ_0001952	chr12	4338477	4338744	+	267	267	evm.model.scaffold56755.58;	exon:4338477-4338744,;	L_2	2	27	sp|P78504|JAG1_HUMAN Protein jagged-1 OS=Homo sapiens GN=JAG1 PE=1 SV=3
novel_circ_0001953	chr12	4364053	4366238	-	2185	2081	evm.model.scaffold56755.54;	intron:4364244-4364541,intron:4364717-4365227,exon:4364541-4364717,exon:4366068-4366238,exon:4364053-4364244,intron:4365331-4366068,;	L_1,L_2,L_3,S_2,S_3	4,2,2,6,5	53,41,69,48,54	sp|P55859|PNPH_BOVIN Purine nucleoside phosphorylase OS=Bos taurus GN=PNP PE=1 SV=3
novel_circ_0001954	chr12	43762362	43765730	+	3368	3368	evm.model.scaffold60633.14;	intron:43686597-43765556,exon:43765556-43765730,;	L_2,L_3,S_1,S_3	5,2,2,3	31,9,35,35	sp|Q69YW2|STUM_HUMAN Protein stum homolog OS=Homo sapiens GN=C1orf95 PE=2 SV=1
novel_circ_0001955	chr12	43765556	43769250	+	3694	3694	evm.model.scaffold60633.14;	exon:43765556-43765730,exon:43768888-43769420,intron:43765730-43768888,;	L_1,L_2,L_3,S_2,S_3	12,14,3,7,6	227301171240375	sp|Q69YW2|STUM_HUMAN Protein stum homolog OS=Homo sapiens GN=C1orf95 PE=2 SV=1
novel_circ_0001956	chr12	43981910	43982120	+	210	210	--	--	S_3	2	0	--
novel_circ_0001957	chr12	44233803	44240203	+	6400	4433	evm.model.scaffold60633.31;	intron:44238112-44239504,intron:44236888-44238038,intron:44235002-44235547,intron:44239595-44240068,intron:44235616-44236164,intron:44236535-44236860,;	L_1,L_2	3,2	40,26	sp|Q5TYV4|SPE39_DANRE Spermatogenesis-defective protein 39 homolog OS=Danio rerio GN=vipas39 PE=2 SV=1
novel_circ_0001958	chr12	443140	443927	-	787	154	evm.model.scaffold147509.1;	exon:443773-443927,;	L_1,L_2,L_3,S_1	5,4,3,5	3,0,0,4	sp|Q9CQ40|RM49_MOUSE 39S ribosomal protein L49, mitochondrial OS=Mus musculus GN=Mrpl49 PE=2 SV=1
novel_circ_0001959	chr12	44371831	44375953	+	4122	3943	evm.model.scaffold60633.39_evm.model.scaffold60633.40;	intron:44372023-44375354,intron:44375432-44375852,exon:44371831-44372023,;	L_1,L_2,L_3,S_3	4,3,4,2	34,26,22,40	sp|B6NXD5|BRE_BRAFL BRCA1-A complex subunit BRE OS=Branchiostoma floridae GN=BRE PE=3 SV=1
novel_circ_0001960	chr12	44376572	44378509	+	1937	539	evm.model.scaffold60633.39_evm.model.scaffold60633.40;	intron:44376672-44377211,;	L_1,L_2,L_3	10,4,3	3,7,1	sp|B6NXD5|BRE_BRAFL BRCA1-A complex subunit BRE OS=Branchiostoma floridae GN=BRE PE=3 SV=1
novel_circ_0001961	chr12	44879869	44881109	-	1240	760	evm.model.scaffold163107.11;	intron:44880239-44880999,;	L_1	2	1	sp|Q6PCL9|PAPOG_MOUSE Poly(A) polymerase gamma OS=Mus musculus GN=Papolg PE=1 SV=1
novel_circ_0001962	chr12	45025422	45031360	-	5938	5938	--	--	L_3	2	0	--
novel_circ_0001963	chr12	45070636	45075828	-	5192	1841	evm.model.scaffold116119.4;	intron:45073887-45075728,;	S_1,S_3	2,2	8,2	sp|P29973|CNGA1_HUMAN cGMP-gated cation channel alpha-1 OS=Homo sapiens GN=CNGA1 PE=1 SV=3
novel_circ_0001964	chr12	45246998	45248182	-	1184	933	evm.model.scaffold116119.12;	intron:45247119-45248052,;	L_1	7	7	sp|Q32PI1|VRK1_BOVIN Serine/threonine-protein kinase VRK1 OS=Bos taurus GN=VRK1 PE=2 SV=1
novel_circ_0001965	chr12	45246998	45249673	-	2675	2316	evm.model.scaffold116119.12;	intron:45248182-45249565,intron:45247119-45248052,;	L_1,L_2,L_3,S_2,S_3	13,2,6,8,4	39,12,12,94,83	sp|Q32PI1|VRK1_BOVIN Serine/threonine-protein kinase VRK1 OS=Bos taurus GN=VRK1 PE=2 SV=1
novel_circ_0001966	chr12	45246998	45251546	-	4548	4189	evm.model.scaffold116119.12;	intron:45247119-45248052,intron:45248182-45249565,intron:45249673-45251352,exon:45251352-45251546,;	S_3	3	122	sp|Q32PI1|VRK1_BOVIN Serine/threonine-protein kinase VRK1 OS=Bos taurus GN=VRK1 PE=2 SV=1
novel_circ_0001967	chr12	45282312	45284417	-	2105	1834	evm.model.scaffold116119.13.1;	intron:45282463-45284297,;	L_3	2	2	sp|Q1L994|PPR37_DANRE Protein phosphatase 1 regulatory subunit 37 OS=Danio rerio GN=ppp1r37 PE=2 SV=1
novel_circ_0001968	chr12	4550739	4552034	-	1295	754	evm.model.scaffold56755.37;	exon:4551835-4552034,exon:4550739-4550907,intron:4551448-4551835,;	L_3	2	30	sp|P11179|ODO2_BOVIN Dihydrolipoyllysine-residue succinyltransferase component of 2-oxoglutarate dehydrogenase complex, mitochondrial OS=Bos taurus GN=DLST PE=1 SV=2
novel_circ_0001969	chr12	46164034	46165207	-	1173	156	evm.model.scaffold116119.60;	exon:46165051-46165207,;	L_1,L_3	2,2	0,1	sp|Q8TD10|MIPO1_HUMAN Mirror-image polydactyly gene 1 protein OS=Homo sapiens GN=MIPOL1 PE=1 SV=1
novel_circ_0001970	chr12	4621304	4625550	+	4246	1811	evm.model.scaffold56755.34;	intron:4622793-4624604,;	L_2	2	1	sp|Q6P2Y1|PAF1_XENTR RNA polymerase II-associated factor 1 homolog OS=Xenopus tropicalis GN=paf1 PE=2 SV=1
novel_circ_0001971	chr12	4625086	4625550	+	464	464	--	--	L_1,L_3,S_1	2,3,3	0,0,0	--
novel_circ_0001972	chr12	46346343	46346778	+	435	435	--	--	L_2,S_1,S_2,S_3	18,5,9,5	0,0,0,0	--
novel_circ_0001973	chr12	46348433	46351497	-	3064	2957	evm.model.scaffold116119.67;	intron:46348762-46349835,exon:46348443-46348762,intron:46349932-46351241,exon:46351241-46351497,;	L_3	2	355	sp|Q07407|FGFR1_DROME Fibroblast growth factor receptor homolog 1 OS=Drosophila melanogaster GN=htl PE=1 SV=3
novel_circ_0001974	chr12	46387859	46390238	-	2379	1599	evm.model.scaffold116119.67;	intron:46388034-46389165,exon:46387859-46388034,exon:46389165-46389458,;	L_2	2	81	sp|Q07407|FGFR1_DROME Fibroblast growth factor receptor homolog 1 OS=Drosophila melanogaster GN=htl PE=1 SV=3
novel_circ_0001975	chr12	46397240	46400851	-	3611	3433	evm.model.scaffold116119.67;	intron:46399507-46400797,intron:46397425-46398750,exon:46397240-46397425,intron:46398799-46399432,;	L_3	4	75	sp|Q07407|FGFR1_DROME Fibroblast growth factor receptor homolog 1 OS=Drosophila melanogaster GN=htl PE=1 SV=3
novel_circ_0001976	chr12	46422020	46422508	-	488	488	--	--	L_1,L_2	2,2	0,0	--
novel_circ_0001977	chr12	46690435	46690662	-	227	227	evm.model.scaffold116119.78;	exon:46690435-46691228,;	L_1	2	11	sp|Q90W04|NGB_TETNG Neuroglobin OS=Tetraodon nigroviridis GN=ngb PE=2 SV=1
novel_circ_0001978	chr12	47102874	47103250	+	376	376	evm.model.scaffold116119.88;	exon:47102874-47103250,;	L_1	3	420	--
novel_circ_0001979	chr12	47255553	47265928	+	10375	5849	evm.model.scaffold116119.98;	intron:47261494-47261964,intron:47259436-47260093,intron:47255738-47259357,exon:47255553-47255738,intron:47264872-47265790,;	S_3	2	8	sp|Q58DK4|DHAK_BOVIN Bifunctional ATP-dependent dihydroxyacetone kinase/FAD-AMP lyase (cyclizing) OS=Bos taurus GN=DAK PE=2 SV=1
novel_circ_0001980	chr12	47288103	47293605	+	5502	2753	evm.model.scaffold116119.99;	intron:47290347-47291117,intron:47288220-47290203,;	L_1,S_2	2,4	130,81	sp|Q3LXA3|DHAK_HUMAN Bifunctional ATP-dependent dihydroxyacetone kinase/FAD-AMP lyase (cyclizing) OS=Homo sapiens GN=DAK PE=1 SV=2
novel_circ_0001981	chr12	47291117	47293605	+	2488	2488	--	--	L_1,L_2,S_2,S_3	2,2,5,5	1,3,0,0	--
novel_circ_0001982	chr12	47292241	47293605	+	1364	1364	evm.model.scaffold116119.99;	intron:47292360-47294728,;	L_1,L_3	3,2	1,1	sp|Q3LXA3|DHAK_HUMAN Bifunctional ATP-dependent dihydroxyacetone kinase/FAD-AMP lyase (cyclizing) OS=Homo sapiens GN=DAK PE=1 SV=2
novel_circ_0001983	chr12	47303097	47306256	-	3159	3159	--	--	L_1,L_2,L_3	5,2,2	0,1,0	--
novel_circ_0001984	chr12	47304063	47306256	-	2193	2193	--	--	L_1	2	0	--
novel_circ_0001985	chr12	47305098	47306256	-	1158	1158	--	--	L_1,L_2,S_2,S_3	25,8,12,8	0,1,1,0	--
novel_circ_0001986	chr12	47549941	47550658	+	717	717	evm.model.scaffold116119.114;	exon:47549941-47550658,;	L_3,S_1,S_3	5,2,2	77,133,89	sp|A7MCS3|CP089_DANRE UPF0764 protein C16orf89 homolog OS=Danio rerio PE=2 SV=2
novel_circ_0001987	chr12	47779747	47781746	+	1999	1999	evm.model.scaffold116119.118;	intron:47780773-47781459,exon:47781459-47781746,exon:47779747-47780773,;	L_1,L_2,L_3,S_1,S_2	5,4,11,2,8	136118179158131	sp|Q5RDQ2|MPP5_PONAB MAGUK p55 subfamily member 5 OS=Pongo abelii GN=MPP5 PE=2 SV=1
novel_circ_0001988	chr12	47817376	47818227	-	851	657	evm.model.scaffold116119.119;	intron:47817484-47818141,;	L_1	2	1	sp|Q96Q11|TRNT1_HUMAN CCA tRNA nucleotidyltransferase 1, mitochondrial OS=Homo sapiens GN=TRNT1 PE=1 SV=2
novel_circ_0001989	chr12	47843675	47843848	+	173	173	--	--	L_1	2	0	--
novel_circ_0001990	chr12	47932395	47934853	+	2458	2458	--	--	L_3	3	0	--
novel_circ_0001991	chr12	47934736	47934924	+	188	188	--	--	L_1	2	0	--
novel_circ_0001992	chr12	47955753	47961244	+	5491	4905	evm.model.scaffold116119.121;	intron:47956339-47961059,exon:47961059-47961244,;	L_1	2	19	sp|Q99814|EPAS1_HUMAN Endothelial PAS domain-containing protein 1 OS=Homo sapiens GN=EPAS1 PE=1 SV=3
novel_circ_0001993	chr12	47961059	47965491	+	4432	4325	evm.model.scaffold116119.121;	exon:47961059-47961244,intron:47961244-47965384,;	L_1,L_2	3,2	15,13	sp|Q99814|EPAS1_HUMAN Endothelial PAS domain-containing protein 1 OS=Homo sapiens GN=EPAS1 PE=1 SV=3
novel_circ_0001994	chr12	47978551	47981082	+	2531	1939	evm.model.scaffold116119.121;	exon:47978551-47980490,;	L_2	5	390	sp|Q99814|EPAS1_HUMAN Endothelial PAS domain-containing protein 1 OS=Homo sapiens GN=EPAS1 PE=1 SV=3
novel_circ_0001995	chr12	47978551	47987931	+	9380	1939	evm.model.scaffold116119.121;	exon:47978551-47980490,;	L_1	5	471	sp|Q99814|EPAS1_HUMAN Endothelial PAS domain-containing protein 1 OS=Homo sapiens GN=EPAS1 PE=1 SV=3
novel_circ_0001996	chr12	48008279	48025399	+	17120	16987	evm.model.scaffold116119.124_evm.model.scaffold116119.126;	exon:48008279-48008496,intron:48008496-48025266,;	L_3	4	7	sp|Q9CXC3|MGME1_MOUSE Mitochondrial genome maintenance exonuclease 1 OS=Mus musculus GN=Mgme1 PE=2 SV=1
novel_circ_0001997	chr12	48213585	48213828	+	243	243	evm.model.scaffold116119.132;	exon:48213585-48213828,;	L_1,L_2,L_3,S_1,S_2,S_3	5,9,11,12,6,7	86,81,92,88,56,69	sp|Q9NZV1|CRIM1_HUMAN Cysteine-rich motor neuron 1 protein OS=Homo sapiens GN=CRIM1 PE=1 SV=1
novel_circ_0001998	chr12	48225565	48235357	+	9792	9792	evm.model.scaffold116119.132;	intron:48227808-48235232,intron:48213828-48227696,;	S_2	2	36	sp|Q9NZV1|CRIM1_HUMAN Cysteine-rich motor neuron 1 protein OS=Homo sapiens GN=CRIM1 PE=1 SV=1
[truncated: 9,750 more rows]

## Sheet: Table S2
Table S2 All the DE-circRNAs in H. discus hannai adductor muscle
ID	L_HD_readcount	S_HD_readcount	log2FoldChange	pval
novel_circ_0008580	637.353	3715.72	-2.4242	0.011845
novel_circ_0003383	251.136	3237.58	-3.5065	0.0003764
novel_circ_0003381	175.287	3102.22	-3.7376	0.0057507
novel_circ_0003380	265.015	2556.77	-3.1111	0.0014982
novel_circ_0007799	89.5362	472.289	-2.2535	0.038145
novel_circ_0006306	41.7001	362.511	-2.9346	0.0063386
novel_circ_0007795	66.1273	340.465	-2.2252	0.037639
novel_circ_0003299	24.7432	188.816	-2.6929	0.029995
novel_circ_0006302	26.7777	148.482	-2.3081	0.040983
novel_circ_0006833	13.6299	81.7156	-2.4405	0.017904
novel_circ_0001032	17.2364	73.1452	-1.9773	0.048725
novel_circ_0010312	3.19438	50.3154	-3.736	0.00060173
novel_circ_0010310	3.68981	48.9799	-3.3391	0.014683
novel_circ_0008652	8.46934	48.399	-2.3726	0.024928
novel_circ_0010311	0	47.3608	-7.7133	1.1596e-05
novel_circ_0005508	2.82544	44.7075	-3.5671	0.0097176
novel_circ_0002738	0	43.3111	-5.3579	0.012337
novel_circ_0010313	1.29252	42.206	-4.5701	0.00069438
novel_circ_0008345	6.63333	41.2328	-2.4826	0.019983
novel_circ_0010314	0	36.4464	-5.561	0.0084821
novel_circ_0010299	1.05423	32.1758	-4.3775	0.0014383
novel_circ_0003972	0	32.1727	-5.4912	0.009407
novel_circ_0003375	2.26035	29.4216	-3.2969	0.018998
novel_circ_0010291	0	28.3687	-5.4119	0.010589
novel_circ_0007761	4.89226	27.7884	-2.3522	0.030968
novel_circ_0006950	2.76848	26.1431	-2.9593	0.018102
novel_circ_0003300	0	24.2019	-5.3937	0.0106
novel_circ_0010289	0	24.1643	-5.5065	0.0085942
novel_circ_0008513	1.97781	23.9278	-3.2193	0.019374
novel_circ_0009958	0	22.8072	-6.8238	0.00019193
novel_circ_0006947	0	21.7585	-5.4423	0.0094505
novel_circ_0008034	2.61031	19.3171	-2.6396	0.038721
novel_circ_0003504	2.08319	18.6795	-2.889	0.026106
novel_circ_0007539	0	18.0139	-5.4279	0.0092126
novel_circ_0010888	0	16.7399	-5.3704	0.010073
novel_circ_0000989	1.05423	15.9585	-3.4459	0.015082
novel_circ_0010214	2.34414	14.343	-2.4157	0.047197
novel_circ_0010561	63.1734	13.5997	2.1041	0.034496
novel_circ_0000685	1.29252	13.5921	-3.0424	0.035106
novel_circ_0010304	1.4965	12.441	-2.765	0.041913
novel_circ_0009085	0.527115	12.1469	-3.8901	0.0091626
novel_circ_0002320	0.527115	11.5472	-3.8112	0.011645
novel_circ_0002047	0	11.3014	-5.9472	0.0018909
novel_circ_0005977	0	11.2531	-5.9243	0.0020203
novel_circ_0011646	0.790673	11.1131	-3.2995	0.025813
novel_circ_0011647	0.790673	11.1131	-3.2995	0.025813
novel_circ_0001869	0.565088	10.9579	-3.6816	0.01627
novel_circ_0008967	92.1482	10.86	2.8066	0.030814
novel_circ_0004626	0	10.8453	-5.6977	0.0038065
novel_circ_0001866	1.17337	10.6184	-2.843	0.042882
novel_circ_0008388	0	10.2489	-5.6217	0.004474
novel_circ_0010720	0	10.0757	-5.6096	0.004557
novel_circ_0005285	0.646259	9.74268	-3.3056	0.047773
novel_circ_0000684	0	9.55818	-5.7351	0.0030617
novel_circ_0007438	0	9.44856	-5.7092	0.0032719
novel_circ_0001532	0	8.96605	-5.4699	0.0060107
novel_circ_0000160	0	8.92064	-5.463	0.0060965
novel_circ_0011729	0	8.89793	-5.4582	0.0061605
novel_circ_0009752	0	8.85252	-5.4454	0.0063402
novel_circ_0001867	0.527115	8.76184	-3.4288	0.028369
novel_circ_0004871	0	8.75432	-5.6262	0.0038775
novel_circ_0005275	0	8.65222	-5.4327	0.0064494
novel_circ_0011407	0.565088	8.55088	-3.3328	0.035147
novel_circ_0007941	0	8.2787	-5.377	0.0071879
novel_circ_0002965	0	8.24158	-5.3667	0.0073352
novel_circ_0009802	0	8.12806	-5.3445	0.0076777
novel_circ_0005898	0	7.91647	-5.3209	0.0080013
novel_circ_0000311	0	7.62611	-5.4353	0.0058389
novel_circ_0009711	0	7.40763	-5.2382	0.0093245
novel_circ_0005280	0	7.3508	-5.4178	0.0059343
novel_circ_0000081	0	7.32809	-5.413	0.0059978
novel_circ_0010300	0	7.12466	-5.3354	0.0071686
novel_circ_0009753	0	6.90164	-5.2959	0.0077565
novel_circ_0002225	0	6.8561	-5.1441	0.011071
novel_circ_0007499	0	6.83729	-5.1412	0.011128
novel_circ_0004809	0	6.74362	-5.118	0.01161
novel_circ_0008950	0	6.70949	-5.2877	0.0077454
novel_circ_0004811	0	6.56198	-5.2611	0.0081618
novel_circ_0008915	0	6.47882	-5.0757	0.012497
novel_circ_0003749	0	6.47506	-5.0713	0.012615
novel_circ_0000152	0	6.39267	-5.192	0.0094727
novel_circ_0001809	0	6.27148	-5.0231	0.013755
novel_circ_0002792	0	6.23387	-5.1734	0.0097574
novel_circ_0010407	0	6.02667	-4.9716	0.015029
novel_circ_0007575	42.9729	5.69467	2.6816	0.031389
novel_circ_0000194	0	5.66054	-4.8945	0.017109
novel_circ_0010078	0	5.63784	-4.8947	0.017073
novel_circ_0003168	0	5.53573	-5.0425	0.012294
novel_circ_0008651	0	5.47528	-5.0311	0.012543
novel_circ_0000374	0	5.47138	-4.9825	0.01398
novel_circ_0000055	0	5.41845	-4.8406	0.018737
novel_circ_0000162	0	5.40716	-4.8515	0.018318
novel_circ_0002015	0	5.23033	-4.802	0.019892
novel_circ_0008270	0	5.23033	-4.802	0.019892
novel_circ_0003376	0	4.77714	-4.6729	0.024573
novel_circ_0009570	0	4.7621	-4.851	0.01723
novel_circ_0000837	32.0292	4.75457	2.5761	0.02021
novel_circ_0009606	0	4.75081	-4.8412	0.017568
novel_circ_0002342	0	4.73187	-4.8344	0.017788
novel_circ_0008162	0	4.50573	-4.6101	0.026973
novel_circ_0000342	0	4.48692	-4.6055	0.027164
novel_circ_0011124	0	4.41491	-4.5744	0.028587
novel_circ_0005181	0	4.33551	-4.5547	0.029441
novel_circ_0007473	0	4.32799	-4.5661	0.028832
novel_circ_0007697	0	4.18138	-4.4869	0.032701
novel_circ_0007329	0	4.12845	-4.4951	0.032116
novel_circ_0011645	0	4.12079	-4.4967	0.032013
novel_circ_0009942	0	4.10198	-4.4916	0.032255
novel_circ_0005506	0	4.09809	-4.4905	0.032303
novel_circ_0003360	0	4.0641	-4.6451	0.024242
novel_circ_0007511	0	4.04515	-4.6249	0.025163
novel_circ_0003855	0	4.04139	-4.6358	0.024632
novel_circ_0004145	0	4.04139	-4.6358	0.024632
novel_circ_0010643	33.8068	4.03763	2.8687	0.0098449
novel_circ_0009254	0	4.03763	-4.6382	0.024509
novel_circ_0009339	0	4.03387	-4.6338	0.024709
novel_circ_0008586	0	4.02259	-4.4582	0.033975
novel_circ_0000541	0	3.96199	-4.4532	0.034122
novel_circ_0004822	0	3.95823	-4.4486	0.034382
novel_circ_0009434	0	3.80397	-4.368	0.038816
novel_circ_0004243	0	3.75856	-4.3749	0.038252
novel_circ_0011644	0	3.75856	-4.3749	0.038252
novel_circ_0011665	0	3.75856	-4.3749	0.038252
novel_circ_0001631	0	3.73585	-4.3702	0.03849
novel_circ_0008544	0	3.73585	-4.3702	0.03849
novel_circ_0004659	0	3.71315	-4.3613	0.038996
novel_circ_0011614	0	3.70563	-4.5157	0.029796
novel_circ_0006895	0	3.69058	-4.3545	0.039375
novel_circ_0010096	0	3.69058	-4.3545	0.039375
novel_circ_0004692	0	3.69044	-4.3478	0.039813
novel_circ_0007377	0	3.66774	-4.3269	0.041125
novel_circ_0005861	0	3.60728	-4.329	0.040815
novel_circ_0009237	0	3.59976	-4.3267	0.040949
novel_circ_0001165	0	3.39632	-4.2377	0.046387
novel_circ_0009212	0	3.35092	-4.2277	0.04697
novel_circ_0000286	0	3.34339	-4.3794	0.036589
novel_circ_0007040	0	3.32821	-4.2149	0.047845
novel_circ_0010721	0	3.31693	-4.3768	0.036669
novel_circ_0001433	0	3.30564	-4.2071	0.048346
novel_circ_0009344	0	3.30564	-4.2071	0.048346
novel_circ_0003367	0	3.30551	-4.1947	0.049279
novel_circ_0000361	0	3.29798	-4.3554	0.037981
novel_circ_0009795	0	3.2867	-4.3517	0.038185
novel_circ_0007133	0	3.27918	-4.1857	0.049879
novel_circ_0007366	0	3.24505	-4.1915	0.049327
novel_circ_0005224	0	3.24129	-4.1902	0.049414
novel_circ_0006652	0	3.23753	-4.1837	0.049895
novel_circ_0000171	0	2.98116	-4.2224	0.045873
novel_circ_0006043	0	2.93575	-4.2058	0.046939
novel_circ_0010369	32.5858	2.93199	3.2382	0.0044475
novel_circ_0001424	20.7297	1.87928	3.167	0.013453
novel_circ_0003914	21.5188	1.53975	3.415	0.014318
novel_circ_0003296	18.7236	1.53975	3.2161	0.023723
novel_circ_0007271	23.3983	1.49434	3.5419	0.011617
novel_circ_0007904	11.5773	1.15481	2.939	0.046083
novel_circ_0003312	11.6167	1.0867	2.9864	0.044702
novel_circ_0007784	22.1257	1.07541	3.8741	0.005498
novel_circ_0003984	11.1339	0.724466	3.3763	0.030471
novel_circ_0006367	9.84303	0.716943	3.2463	0.034357
novel_circ_0002380	105.614	0	5.2258	0.015886
novel_circ_0002385	105.614	0	5.2258	0.015886
novel_circ_0009734	33.067	0	5.2092	0.014738
novel_circ_0010463	21.026	0	6.4599	0.00049571
novel_circ_0000866	18.152	0	5.1381	0.014793
novel_circ_0006832	17.3876	0	5.0632	0.016706
novel_circ_0005359	16.2677	0	6.1004	0.0012967
novel_circ_0000963	16.0078	0	5.0512	0.016721
novel_circ_0000693	14.9588	0	5.9625	0.0018561
novel_circ_0010354	12.9394	0	5.8583	0.0022057
novel_circ_0003284	9.85156	0	5.3211	0.0077794
novel_circ_0010358	9.82666	0	5.482	0.0051182
novel_circ_0007609	9.40181	0	5.4776	0.004998
novel_circ_0009850	9.24589	0	5.2462	0.0089385
novel_circ_0010455	9.19888	0	5.4179	0.0057859
novel_circ_0010468	8.80779	0	5.3547	0.0065765
novel_circ_0006386	8.35767	0	5.1268	0.011092
novel_circ_0000589	8.32442	0	5.1228	0.011196
novel_circ_0011016	7.3477	0	4.9667	0.014716
novel_circ_0009888	7.2695	0	4.96	0.014864
novel_circ_0011091	7.13623	0	5.1331	0.0098886
novel_circ_0001426	7.08189	0	5.1068	0.010487
novel_circ_0007368	6.98068	0	4.9173	0.015918
novel_circ_0006606	6.84846	0	5.0553	0.011589
novel_circ_0007222	6.38876	0	4.9921	0.012828
novel_circ_0009141	6.30131	0	4.9338	0.0145
novel_circ_0002192	6.25063	0	4.9614	0.013594
novel_circ_0007425	6.1684	0	4.9118	0.015052
novel_circ_0004533	5.58277	0	4.8142	0.017643
novel_circ_0005971	5.58016	0	4.7994	0.018206
novel_circ_0004824	5.57649	0	4.8126	0.017651
novel_circ_0003535	5.54113	0	4.7977	0.018159
novel_circ_0003738	5.49165	0	4.6181	0.025868
novel_circ_0009543	5.47633	0	4.7942	0.018194
novel_circ_0006935	5.43313	0	4.7519	0.01981
novel_circ_0011265	5.43313	0	4.7519	0.01981
novel_circ_0010523	5.33714	0	4.7458	0.019843
novel_circ_0000861	5.25336	0	4.7387	0.019992
novel_circ_0008830	5.23437	0	4.7396	0.019918
novel_circ_0002041	5.21539	0	4.7373	0.019979
novel_circ_0000810	5.1964	0	4.732	0.020166
novel_circ_0008403	5.13577	0	4.5332	0.029482
novel_circ_0006728	5.13421	0	4.715	0.020775
novel_circ_0006009	5.09102	0	4.6707	0.02265
novel_circ_0003516	4.83007	0	4.629	0.024001
novel_circ_0008238	4.78843	0	4.6088	0.024819
novel_circ_0001960	4.77573	0	4.6108	0.024758
novel_circ_0000788	4.6846	0	4.4071	0.035626
novel_circ_0000259	4.63131	0	4.5766	0.026066
novel_circ_0002702	4.59073	0	4.5728	0.026165
novel_circ_0007352	4.51478	0	4.3814	0.036869
novel_circ_0005892	4.4869	0	4.5245	0.028371
novel_circ_0001646	4.44476	0	4.3587	0.038147
novel_circ_0000941	4.4005	0	4.3396	0.03921
novel_circ_0000743	4.34616	0	4.5046	0.029099
novel_circ_0000690	4.33084	0	4.3406	0.039029
novel_circ_0008548	4.33084	0	4.3406	0.039029
novel_circ_0004121	4.20803	0	4.4576	0.03139
novel_circ_0005858	4.16377	0	4.4342	0.032554
novel_circ_0003132	4.14217	0	4.4321	0.032615
novel_circ_0005759	4.10525	0	4.275	0.042789
novel_circ_0011002	4.07998	0	4.3996	0.034416
novel_circ_0001577	4.06728	0	4.2631	0.043518
novel_circ_0011251	4.04463	0	4.407	0.033854
novel_circ_0010055	4.00037	0	4.3455	0.037522
novel_circ_0011481	3.94447	0	4.3773	0.035405
novel_circ_0010966	3.9192	0	4.3445	0.037334
novel_circ_0002119	3.91658	0	4.2003	0.047498
novel_circ_0010497	3.9065	0	4.3455	0.037333
novel_circ_0005706	3.876	0	4.1866	0.048406
novel_circ_0005538	3.82165	0	4.3211	0.038575
novel_circ_0005016	3.81904	0	4.3314	0.037877
novel_circ_0006931	3.80372	0	4.1796	0.0488
novel_circ_0002178	3.7215	0	4.302	0.039535
novel_circ_0010445	3.71888	0	4.3015	0.039568
novel_circ_0006602	3.71627	0	4.268	0.041894
novel_circ_0001226	3.70251	0	4.2843	0.040692
novel_circ_0011214	3.68091	0	4.2905	0.040193
novel_circ_0006984	3.64032	0	4.2701	0.041482
novel_circ_0008807	3.58337	0	4.2291	0.044232
novel_circ_0004097	3.57708	0	4.2396	0.043321
novel_circ_0009693	3.5365	0	4.2325	0.043696
novel_circ_0000572	3.5149	0	4.2154	0.044882
novel_circ_0006814	3.5149	0	4.2154	0.044882
novel_circ_0008299	3.49591	0	4.2203	0.044446
novel_circ_0006516	3.43895	0	4.1922	0.046344
novel_circ_0009720	3.43634	0	4.202	0.045589
novel_circ_0011233	3.39837	0	4.1852	0.046727
novel_circ_0010816	3.37938	0	4.1672	0.048044
novel_circ_0006036	3.37677	0	4.1748	0.047442
novel_circ_0003051	3.33879	0	4.1544	0.04889

## Sheet: Table S3
Table S3 GO biological process of the host DE-circRNA genes in H. discus hannai adductor muscle
GO_accession	Description	Term_type	Over_represented_pValue	Corrected_pValue	CAD_item	CAD_list	Bg_item	Bg_list	Gene_names
GO:0005319	lipid transporter activity	molecular_function	0.0021589	1	3	109	26	15596	evm.model.scaffold72763.110,evm.model.scaffold65315.33,evm.model.scaffold72763.109
GO:0006869	lipid transport	biological_process	0.0021775	1	3	109	35	15596	evm.model.scaffold72763.110,evm.model.scaffold65315.33,evm.model.scaffold72763.109
GO:0010876	lipid localization	biological_process	0.0021775	1	3	109	35	15596	evm.model.scaffold72763.109,evm.model.scaffold72763.110,evm.model.scaffold65315.33
GO:0003824	catalytic activity	molecular_function	0.0037282	1	53	109	5478	15596	evm.model.scaffold10785.3,evm.model.scaffold34197.16_evm.model.scaffold34197.17,evm.model.scaffold71989.5,evm.model.scaffold99441.11,evm.model.scaffold146043.10,evm.model.scaffold59345.18,evm.model.scaffold18403.4,evm.model.scaffold167725.18,evm.model.scaffold43385.7,evm.model.scaffold931.4,evm.model.scaffold99979.17,evm.model.scaffold171655.22_evm.model.scaffold171655.23_evm.model.scaffold171655…
GO:0008610	lipid biosynthetic process	biological_process	0.0041697	1	4	109	90	15596	evm.model.scaffold10785.3,evm.model.scaffold147293.13,evm.model.scaffold132179.2,evm.model.scaffold161513.11
GO:0005524	ATP binding	molecular_function	0.004655	1	19	109	1011	15596	evm.model.scaffold77121.3,evm.model.scaffold88813.6,evm.model.scaffold61991.62,evm.model.scaffold45699.27,evm.model.scaffold56279.72,evm.model.scaffold68863.6,evm.model.scaffold170623.3,evm.model.scaffold100629.14,evm.model.scaffold99979.17,evm.model.scaffold171655.22_evm.model.scaffold171655.23_evm.model.scaffold171655.16,evm.model.scaffold26687.3,evm.model.scaffold10785.3,evm.model.scaffold6416…
GO:0032559	adenyl ribonucleotide binding	molecular_function	0.004655	1	19	109	1011	15596	evm.model.scaffold171655.22_evm.model.scaffold171655.23_evm.model.scaffold171655.16,evm.model.scaffold99979.17,evm.model.scaffold17291.6,evm.model.scaffold146043.10,evm.model.scaffold59345.18,evm.model.scaffold10785.3,evm.model.scaffold26687.3,evm.model.scaffold64163.1_evm.model.scaffold64163.2,evm.model.scaffold29081.9,evm.model.scaffold112475.6,evm.model.scaffold54691.18,evm.model.scaffold88813…
GO:0016787	hydrolase activity	molecular_function	0.0050891	1	28	109	2298	15596	evm.model.scaffold18403.4,evm.model.scaffold140913.8,evm.model.scaffold167725.18,evm.model.scaffold99979.17,evm.model.scaffold158547.84_evm.model.scaffold158547.85,evm.model.scaffold56755.125,evm.model.scaffold171655.22_evm.model.scaffold171655.23_evm.model.scaffold171655.16,evm.model.scaffold9453.10,evm.model.scaffold150473.8,evm.model.scaffold34197.16_evm.model.scaffold34197.17,evm.model.scaffo…
GO:0030554	adenyl nucleotide binding	molecular_function	0.00539	1	19	109	1022	15596	evm.model.scaffold170623.3,evm.model.scaffold68863.6,evm.model.scaffold100629.14,evm.model.scaffold77121.3,evm.model.scaffold56279.72,evm.model.scaffold45699.27,evm.model.scaffold88813.6,evm.model.scaffold61991.62,evm.model.scaffold112475.6,evm.model.scaffold54691.18,evm.model.scaffold10785.3,evm.model.scaffold26687.3,evm.model.scaffold29081.9,evm.model.scaffold64163.1_evm.model.scaffold64163.2,e…
GO:0044710	single-organism metabolic process	biological_process	0.005411	1	20	109	1563	15596	evm.model.scaffold18403.4,evm.model.scaffold167725.18,evm.model.scaffold147293.13,evm.model.scaffold931.4,evm.model.scaffold80273.11,evm.model.scaffold150473.8,evm.model.scaffold9453.10,evm.model.scaffold64247.14,evm.model.scaffold26687.3,evm.model.scaffold10785.3,evm.model.scaffold132179.2,evm.model.scaffold58729.9,evm.model.scaffold99441.11,evm.model.scaffold77121.3,evm.model.scaffold161513.11,…
GO:0016817	hydrolase activity, acting on acid anhydrides	molecular_function	0.005896	1	14	109	770	15596	evm.model.scaffold99979.17,evm.model.scaffold77121.3,evm.model.scaffold18403.4,evm.model.scaffold45699.27,evm.model.scaffold56279.72,evm.model.scaffold61991.62,evm.model.scaffold171655.22_evm.model.scaffold171655.23_evm.model.scaffold171655.16,evm.model.scaffold38207.5,evm.model.scaffold88813.6,evm.model.scaffold170623.3,evm.model.scaffold112475.6,evm.model.scaffold68863.6,evm.model.scaffold59345…
GO:0019894	kinesin binding	molecular_function	0.008051	1	1	109	1	15596	evm.model.scaffold173893.58
GO:0000166	nucleotide binding	molecular_function	0.0085643	1	23	109	1574	15596	evm.model.scaffold100629.14,evm.model.scaffold125695.11,evm.model.scaffold68863.6,evm.model.scaffold170623.3,evm.model.scaffold61991.62,evm.model.scaffold88813.6,evm.model.scaffold38207.5,evm.model.scaffold56279.72,evm.model.scaffold45699.27,evm.model.scaffold77121.3,evm.model.scaffold17291.6,evm.model.scaffold146043.10,evm.model.scaffold59345.18,evm.model.scaffold64163.1_evm.model.scaffold64163.…
GO:1901265	nucleoside phosphate binding	molecular_function	0.0085643	1	23	109	1574	15596	evm.model.scaffold59345.18,evm.model.scaffold146043.10,evm.model.scaffold17291.6,evm.model.scaffold54691.18,evm.model.scaffold112475.6,evm.model.scaffold64163.1_evm.model.scaffold64163.2,evm.model.scaffold29081.9,evm.model.scaffold10785.3,evm.model.scaffold26687.3,evm.model.scaffold171655.22_evm.model.scaffold171655.23_evm.model.scaffold171655.16,evm.model.scaffold99979.17,evm.model.scaffold931.4…
GO:0043168	anion binding	molecular_function	0.0090876	1	25	109	1725	15596	evm.model.scaffold18403.4,evm.model.scaffold99979.17,evm.model.scaffold931.4,evm.model.scaffold171655.22_evm.model.scaffold171655.23_evm.model.scaffold171655.16,evm.model.scaffold29081.9,evm.model.scaffold64163.1_evm.model.scaffold64163.2,evm.model.scaffold10785.3,evm.model.scaffold26687.3,evm.model.scaffold54691.18,evm.model.scaffold112475.6,evm.model.scaffold17291.6,evm.model.scaffold146043.10,…
GO:0001883	purine nucleoside binding	molecular_function	0.0091208	1	21	109	1404	15596	evm.model.scaffold171655.22_evm.model.scaffold171655.23_evm.model.scaffold171655.16,evm.model.scaffold18403.4,evm.model.scaffold99979.17,evm.model.scaffold17291.6,evm.model.scaffold146043.10,evm.model.scaffold59345.18,evm.model.scaffold10785.3,evm.model.scaffold26687.3,evm.model.scaffold64163.1_evm.model.scaffold64163.2,evm.model.scaffold29081.9,evm.model.scaffold112475.6,evm.model.scaffold54691.…
GO:0032550	purine ribonucleoside binding	molecular_function	0.0091208	1	21	109	1404	15596	evm.model.scaffold77121.3,evm.model.scaffold88813.6,evm.model.scaffold38207.5,evm.model.scaffold61991.62,evm.model.scaffold45699.27,evm.model.scaffold56279.72,evm.model.scaffold68863.6,evm.model.scaffold170623.3,evm.model.scaffold100629.14,evm.model.scaffold18403.4,evm.model.scaffold99979.17,evm.model.scaffold171655.22_evm.model.scaffold171655.23_evm.model.scaffold171655.16,evm.model.scaffold2668…
GO:0032555	purine ribonucleotide binding	molecular_function	0.0091208	1	21	109	1404	15596	evm.model.scaffold59345.18,evm.model.scaffold17291.6,evm.model.scaffold146043.10,evm.model.scaffold112475.6,evm.model.scaffold54691.18,evm.model.scaffold10785.3,evm.model.scaffold26687.3,evm.model.scaffold64163.1_evm.model.scaffold64163.2,evm.model.scaffold29081.9,evm.model.scaffold171655.22_evm.model.scaffold171655.23_evm.model.scaffold171655.16,evm.model.scaffold99979.17,evm.model.scaffold18403…
GO:0035639	purine ribonucleoside triphosphate binding	molecular_function	0.0091208	1	21	109	1404	15596	evm.model.scaffold45699.27,evm.model.scaffold56279.72,evm.model.scaffold61991.62,evm.model.scaffold38207.5,evm.model.scaffold88813.6,evm.model.scaffold77121.3,evm.model.scaffold100629.14,evm.model.scaffold170623.3,evm.model.scaffold68863.6,evm.model.scaffold171655.22_evm.model.scaffold171655.23_evm.model.scaffold171655.16,evm.model.scaffold99979.17,evm.model.scaffold18403.4,evm.model.scaffold5934…
GO:0032549	ribonucleoside binding	molecular_function	0.0095815	1	21	109	1410	15596	evm.model.scaffold100629.14,evm.model.scaffold170623.3,evm.model.scaffold68863.6,evm.model.scaffold45699.27,evm.model.scaffold56279.72,evm.model.scaffold61991.62,evm.model.scaffold38207.5,evm.model.scaffold88813.6,evm.model.scaffold77121.3,evm.model.scaffold59345.18,evm.model.scaffold17291.6,evm.model.scaffold146043.10,evm.model.scaffold54691.18,evm.model.scaffold112475.6,evm.model.scaffold64163.…
GO:0001882	nucleoside binding	molecular_function	0.010057	1	21	109	1416	15596	evm.model.scaffold99979.17,evm.model.scaffold18403.4,evm.model.scaffold171655.22_evm.model.scaffold171655.23_evm.model.scaffold171655.16,evm.model.scaffold54691.18,evm.model.scaffold112475.6,evm.model.scaffold29081.9,evm.model.scaffold64163.1_evm.model.scaffold64163.2,evm.model.scaffold26687.3,evm.model.scaffold10785.3,evm.model.scaffold59345.18,evm.model.scaffold17291.6,evm.model.scaffold146043.…
GO:0032553	ribonucleotide binding	molecular_function	0.010171	1	21	109	1420	15596	evm.model.scaffold77121.3,evm.model.scaffold61991.62,evm.model.scaffold38207.5,evm.model.scaffold88813.6,evm.model.scaffold45699.27,evm.model.scaffold56279.72,evm.model.scaffold68863.6,evm.model.scaffold170623.3,evm.model.scaffold100629.14,evm.model.scaffold18403.4,evm.model.scaffold99979.17,evm.model.scaffold171655.22_evm.model.scaffold171655.23_evm.model.scaffold171655.16,evm.model.scaffold2908…
GO:0046034	ATP metabolic process	biological_process	0.010344	1	2	109	31	15596	evm.model.scaffold26687.3,evm.model.scaffold77121.3
GO:0017076	purine nucleotide binding	molecular_function	0.010521	1	21	109	1418	15596	evm.model.scaffold100629.14,evm.model.scaffold170623.3,evm.model.scaffold68863.6,evm.model.scaffold56279.72,evm.model.scaffold45699.27,evm.model.scaffold61991.62,evm.model.scaffold88813.6,evm.model.scaffold38207.5,evm.model.scaffold77121.3,evm.model.scaffold59345.18,evm.model.scaffold17291.6,evm.model.scaffold146043.10,evm.model.scaffold54691.18,evm.model.scaffold112475.6,evm.model.scaffold64163.…
GO:0004386	helicase activity	molecular_function	0.011212	1	5	109	140	15596	evm.model.scaffold59345.18,evm.model.scaffold56279.72,evm.model.scaffold45699.27,evm.model.scaffold61991.62,evm.model.scaffold100629.14
GO:0046474	glycerophospholipid biosynthetic process	biological_process	0.011963	1	2	109	20	15596	evm.model.scaffold161513.11,evm.model.scaffold147293.13
GO:0017111	nucleoside-triphosphatase activity	molecular_function	0.011971	1	13	109	743	15596	evm.model.scaffold100629.14,evm.model.scaffold59345.18,evm.model.scaffold68863.6,evm.model.scaffold170623.3,evm.model.scaffold112475.6,evm.model.scaffold61991.62,evm.model.scaffold171655.22_evm.model.scaffold171655.23_evm.model.scaffold171655.16,evm.model.scaffold88813.6,evm.model.scaffold38207.5,evm.model.scaffold45699.27,evm.model.scaffold56279.72,evm.model.scaffold18403.4,evm.model.scaffold999…
GO:0036094	small molecule binding	molecular_function	0.01206	1	23	109	1619	15596	evm.model.scaffold18403.4,evm.model.scaffold99979.17,evm.model.scaffold931.4,evm.model.scaffold171655.22_evm.model.scaffold171655.23_evm.model.scaffold171655.16,evm.model.scaffold29081.9,evm.model.scaffold64163.1_evm.model.scaffold64163.2,evm.model.scaffold10785.3,evm.model.scaffold26687.3,evm.model.scaffold54691.18,evm.model.scaffold112475.6,evm.model.scaffold17291.6,evm.model.scaffold146043.10,…
GO:0006650	glycerophospholipid metabolic process	biological_process	0.012407	1	3	109	49	15596	evm.model.scaffold80273.11,evm.model.scaffold147293.13,evm.model.scaffold161513.11
GO:0016462	pyrophosphatase activity	molecular_function	0.012701	1	13	109	750	15596	evm.model.scaffold100629.14,evm.model.scaffold59345.18,evm.model.scaffold68863.6,evm.model.scaffold170623.3,evm.model.scaffold112475.6,evm.model.scaffold61991.62,evm.model.scaffold171655.22_evm.model.scaffold171655.23_evm.model.scaffold171655.16,evm.model.scaffold38207.5,evm.model.scaffold88813.6,evm.model.scaffold56279.72,evm.model.scaffold45699.27,evm.model.scaffold18403.4,evm.model.scaffold999…
GO:0016818	hydrolase activity, acting on acid anhydrides, in phosphorus-containing anhydrides	molecular_function	0.012988	1	13	109	754	15596	evm.model.scaffold68863.6,evm.model.scaffold112475.6,evm.model.scaffold170623.3,evm.model.scaffold100629.14,evm.model.scaffold59345.18,evm.model.scaffold18403.4,evm.model.scaffold99979.17,evm.model.scaffold88813.6,evm.model.scaffold38207.5,evm.model.scaffold171655.22_evm.model.scaffold171655.23_evm.model.scaffold171655.16,evm.model.scaffold61991.62,evm.model.scaffold45699.27,evm.model.scaffold562…
GO:0006477	protein sulfation	biological_process	0.013839	1	1	109	1	15596	evm.model.scaffold135011.3
GO:0006478	peptidyl-tyrosine sulfation	biological_process	0.013839	1	1	109	1	15596	evm.model.scaffold135011.3
GO:0018212	peptidyl-tyrosine modification	biological_process	0.013839	1	1	109	1	15596	evm.model.scaffold135011.3
GO:0051923	sulfation	biological_process	0.013839	1	1	109	1	15596	evm.model.scaffold135011.3
GO:0008476	protein-tyrosine sulfotransferase activity	molecular_function	0.013839	1	1	109	1	15596	evm.model.scaffold135011.3
GO:0046486	glycerolipid metabolic process	biological_process	0.013947	1	3	109	50	15596	evm.model.scaffold161513.11,evm.model.scaffold147293.13,evm.model.scaffold80273.11
GO:0045017	glycerolipid biosynthetic process	biological_process	0.015078	1	2	109	21	15596	evm.model.scaffold147293.13,evm.model.scaffold161513.11
GO:0016311	dephosphorylation	biological_process	0.017079	1	5	109	165	15596	evm.model.scaffold39493.4,evm.model.scaffold134743.52,evm.model.scaffold169113.53,evm.model.scaffold140913.8,evm.model.scaffold80273.11
GO:0004133	glycogen debranching enzyme activity	molecular_function	0.020954	1	1	109	2	15596	evm.model.scaffold167725.18
GO:0004135	amylo-alpha-1,6-glucosidase activity	molecular_function	0.020954	1	1	109	2	15596	evm.model.scaffold167725.18
GO:0004558	alpha-glucosidase activity	molecular_function	0.020954	1	1	109	2	15596	evm.model.scaffold167725.18
GO:0006730	one-carbon metabolic process	biological_process	0.021022	1	1	109	3	15596	evm.model.scaffold9453.10
GO:0004013	adenosylhomocysteinase activity	molecular_function	0.021022	1	1	109	3	15596	evm.model.scaffold9453.10
GO:0016801	hydrolase activity, acting on ether bonds	molecular_function	0.021022	1	1	109	3	15596	evm.model.scaffold9453.10
GO:0016802	trialkylsulfonium hydrolase activity	molecular_function	0.021022	1	1	109	3	15596	evm.model.scaffold9453.10
GO:0006644	phospholipid metabolic process	biological_process	0.021449	1	3	109	62	15596	evm.model.scaffold147293.13,evm.model.scaffold161513.11,evm.model.scaffold80273.11
GO:0006796	phosphate-containing compound metabolic process	biological_process	0.022889	1	16	109	1050	15596	evm.model.scaffold169113.53,evm.model.scaffold134743.52,evm.model.scaffold39493.4,evm.model.scaffold77121.3,evm.model.scaffold161513.11,evm.model.scaffold38207.5,evm.model.scaffold26687.3,evm.model.scaffold64163.1_evm.model.scaffold64163.2,evm.model.scaffold29081.9,evm.model.scaffold17291.6,evm.model.scaffold146043.10,evm.model.scaffold18403.4,evm.model.scaffold140913.8,evm.model.scaffold147293.1…
GO:0044255	cellular lipid metabolic process	biological_process	0.023117	1	4	109	135	15596	evm.model.scaffold161513.11,evm.model.scaffold10785.3,evm.model.scaffold147293.13,evm.model.scaffold80273.11
GO:0006793	phosphorus metabolic process	biological_process	0.02411	1	16	109	1057	15596	evm.model.scaffold169113.53,evm.model.scaffold39493.4,evm.model.scaffold134743.52,evm.model.scaffold38207.5,evm.model.scaffold77121.3,evm.model.scaffold161513.11,evm.model.scaffold146043.10,evm.model.scaffold17291.6,evm.model.scaffold64163.1_evm.model.scaffold64163.2,evm.model.scaffold29081.9,evm.model.scaffold26687.3,evm.model.scaffold80273.11,evm.model.scaffold150473.8,evm.model.scaffold147293.…
GO:0004725	protein tyrosine phosphatase activity	molecular_function	0.025724	1	4	109	125	15596	evm.model.scaffold134743.52,evm.model.scaffold39493.4,evm.model.scaffold140913.8,evm.model.scaffold169113.53
GO:0008654	phospholipid biosynthetic process	biological_process	0.026293	1	2	109	31	15596	evm.model.scaffold161513.11,evm.model.scaffold147293.13
GO:0019637	organophosphate metabolic process	biological_process	0.029187	1	8	109	466	15596	evm.model.scaffold26687.3,evm.model.scaffold161513.11,evm.model.scaffold77121.3,evm.model.scaffold147293.13,evm.model.scaffold18403.4,evm.model.scaffold150473.8,evm.model.scaffold80273.11,evm.model.scaffold38207.5
GO:0055114	oxidation-reduction process	biological_process	0.029947	1	10	109	789	15596	evm.model.scaffold132179.2,evm.model.scaffold58729.9,evm.model.scaffold99441.11,evm.model.scaffold133909.4,evm.model.scaffold125695.11,evm.model.scaffold167725.18,evm.model.scaffold931.4,evm.model.scaffold34817.3,evm.model.scaffold132131.5.1,evm.model.scaffold64247.14
GO:0006629	lipid metabolic process	biological_process	0.032106	1	5	109	225	15596	evm.model.scaffold80273.11,evm.model.scaffold161513.11,evm.model.scaffold10785.3,evm.model.scaffold147293.13,evm.model.scaffold132179.2
GO:0006818	hydrogen transport	biological_process	0.032254	1	2	109	54	15596	evm.model.scaffold77121.3,evm.model.scaffold26687.3
GO:0015992	proton transport	biological_process	0.032254	1	2	109	54	15596	evm.model.scaffold77121.3,evm.model.scaffold26687.3
GO:0003989	acetyl-CoA carboxylase activity	molecular_function	0.034761	1	1	109	4	15596	evm.model.scaffold10785.3
GO:0016421	CoA carboxylase activity	molecular_function	0.034761	1	1	109	4	15596	evm.model.scaffold10785.3
GO:0006658	phosphatidylserine metabolic process	biological_process	0.036772	1	1	109	2	15596	evm.model.scaffold147293.13
GO:0006659	phosphatidylserine biosynthetic process	biological_process	0.036772	1	1	109	2	15596	evm.model.scaffold147293.13
GO:0006470	protein dephosphorylation	biological_process	0.037652	1	4	109	147	15596	evm.model.scaffold169113.53,evm.model.scaffold140913.8,evm.model.scaffold39493.4,evm.model.scaffold134743.52
GO:0004721	phosphoprotein phosphatase activity	molecular_function	0.039315	1	4	109	150	15596	evm.model.scaffold134743.52,evm.model.scaffold39493.4,evm.model.scaffold140913.8,evm.model.scaffold169113.53
GO:0015926	glucosidase activity	molecular_function	0.040101	1	1	109	5	15596	evm.model.scaffold167725.18
GO:0005978	glycogen biosynthetic process	biological_process	0.044538	1	1	109	4	15596	evm.model.scaffold167725.18
GO:0009250	glucan biosynthetic process	biological_process	0.044538	1	1	109	4	15596	evm.model.scaffold167725.18
GO:0016885	ligase activity, forming carbon-carbon bonds	molecular_function	0.046587	1	1	109	5	15596	evm.model.scaffold10785.3
GO:0006004	fucose metabolic process	biological_process	0.048552	1	1	109	11	15596	evm.model.scaffold167793.1

## Sheet: Table S4
Table S4 Overlapping genes between the host DE-circRNA genes and DE-mRNAs in H. discus hannai adductor muscle
circRNA	log2FC	mRNA	mRNA_name	log2FC
novel_circ_0000684	-5.7351	evm.model.scaffold59345.18	Putative uncharacterized protein At4g01020, chloroplastic OS=Arabidopsis thaliana GN=At4g01020 PE=3 SV=1	-0.883714
novel_circ_0000693	5.9625	evm.model.scaffold132179.2	3 beta-hydroxysteroid dehydrogenase/Delta 5-->4-isomerase type 3 OS=Mus musculus GN=Hsd3b3 PE=2 SV=3	1.29011
novel_circ_0000837	2.5761	evm.model.scaffold135011.3	Protein-tyrosine sulfotransferase 2 OS=Gallus gallus GN=TPST2 PE=2 SV=1	0.651611
novel_circ_0000861	4.7387	evm.model.scaffold123407.15	Nucleoredoxin OS=Danio rerio GN=nxn PE=2 SV=1	0.99471
novel_circ_0001032	-1.9773	evm.model.scaffold5015.9	Long-chain-fatty-acid--CoA ligase 3 OS=Pongo abelii GN=ACSL3 PE=2 SV=2	-1.02465
novel_circ_0001424	3.167	evm.model.scaffold20897.20	-	2.33493
novel_circ_0001426	5.1068	evm.model.scaffold20897.20	-	2.33493
novel_circ_0001577	4.2631	evm.model.scaffold165727.6.1	Estrogen receptor OS=Homo sapiens GN=ESR1 PE=1 SV=2	1.24171
novel_circ_0001646	4.3587	evm.model.scaffold11307.34	Acetyl-coenzyme A synthetase 2-like, mitochondrial OS=Mus musculus GN=Acss1 PE=1 SV=1	1.27902
novel_circ_0001809	-5.0231	evm.model.scaffold56755.125	Iron/zinc purple acid phosphatase-like protein OS=Mus musculus GN=Papl PE=2 SV=2	-1.17777
novel_circ_0002015	-4.802	evm.model.scaffold116119.175	Toll-like receptor 3 OS=Boselaphus tragocamelus GN=TLR3 PE=2 SV=1	-1.06325
novel_circ_0002342	-4.8344	evm.model.scaffold176577.33	Tensin-1 OS=Homo sapiens GN=TNS1 PE=1 SV=2	1.29705
novel_circ_0003284	5.3211	evm.model.scaffold121031.31	Actin, cytoplasmic 1 OS=Xenopus tropicalis GN=actb PE=2 SV=1	-1.00978
novel_circ_0003284	5.3211	evm.model.scaffold121031.32	Actin, cytoplasmic OS=Branchiostoma floridae PE=2 SV=1	-3.42881
novel_circ_0003284	5.3211	evm.model.scaffold121031.36	Actin, cytoplasmic OS=Branchiostoma belcheri PE=2 SV=1	1.81543
novel_circ_0003284	5.3211	evm.model.scaffold121031.37	Actin, cytoplasmic 1 OS=Xenopus tropicalis GN=actb PE=2 SV=1	1.93333
novel_circ_0003284	5.3211	evm.model.scaffold121031.38	Actin, cytoplasmic OS=Branchiostoma belcheri PE=2 SV=1	2.6118
novel_circ_0003299	-2.6929	evm.model.scaffold160305.2	Actin, cytoplasmic OS=Biomphalaria obstructa PE=3 SV=1	-1.99811
novel_circ_0003299	-2.6929	evm.model.scaffold160305.3	Actin, cytoplasmic OS=Branchiostoma floridae PE=2 SV=1	-1.28086
novel_circ_0003300	-5.3937	evm.model.scaffold160305.2	Actin, cytoplasmic OS=Biomphalaria obstructa PE=3 SV=1	-1.99811
novel_circ_0003300	-5.3937	evm.model.scaffold160305.3	Actin, cytoplasmic OS=Branchiostoma floridae PE=2 SV=1	-1.28086
novel_circ_0003376	-4.6729	evm.model.scaffold72763.109	Apolipophorins OS=Locusta migratoria PE=1 SV=2	-2.3611
novel_circ_0003376	-4.6729	evm.model.scaffold72763.110	Apolipophorins OS=Locusta migratoria PE=1 SV=2	-2.06323
novel_circ_0003380	-3.1111	evm.model.scaffold72763.109	Apolipophorins OS=Locusta migratoria PE=1 SV=2	-2.3611
novel_circ_0003380	-3.1111	evm.model.scaffold72763.110	Apolipophorins OS=Locusta migratoria PE=1 SV=2	-2.06323
novel_circ_0003381	-3.7376	evm.model.scaffold72763.109	Apolipophorins OS=Locusta migratoria PE=1 SV=2	-2.3611
novel_circ_0003381	-3.7376	evm.model.scaffold72763.110	Apolipophorins OS=Locusta migratoria PE=1 SV=2	-2.06323
novel_circ_0003383	-3.5065	evm.model.scaffold72763.109	Apolipophorins OS=Locusta migratoria PE=1 SV=2	-2.3611
novel_circ_0003383	-3.5065	evm.model.scaffold72763.110	Apolipophorins OS=Locusta migratoria PE=1 SV=2	-2.06323
novel_circ_0003972	-5.4912	evm.model.scaffold18403.3	Tubulin beta chain OS=Paracentrotus lividus PE=2 SV=1	1.14002
novel_circ_0003984	3.3763	evm.model.scaffold167725.18	Glycogen debranching enzyme OS=Homo sapiens GN=AGL PE=1 SV=3	2.37555
novel_circ_0004097	4.2396	evm.model.scaffold148433.131	FRAS1-related extracellular matrix protein 2 OS=Mus musculus GN=Frem2 PE=2 SV=2	0.62208
novel_circ_0004533	4.8142	evm.model.scaffold164395.2	Low affinity vacuolar monovalent cation/H(+) antiporter OS=Saccharomyces cerevisiae (strain ATCC 204508 / S288c) GN=VNX1 PE=1 SV=1	-0.9199
novel_circ_0004626	-5.6977	evm.model.scaffold110569.6	-	-3.26901
novel_circ_0004659	-4.3613	evm.model.scaffold146155.3	Transmembrane protein 144 OS=Homo sapiens GN=TMEM144 PE=2 SV=1	-2.65111
novel_circ_0004809	-5.118	evm.model.scaffold167793.1	Alpha-L-fucosidase OS=Branchiostoma floridae GN=BRAFLDRAFT_56888 PE=3 SV=2	-1.64602
novel_circ_0004811	-5.2611	evm.model.scaffold167793.1	Alpha-L-fucosidase OS=Branchiostoma floridae GN=BRAFLDRAFT_56888 PE=3 SV=2	-1.64602
novel_circ_0004822	-4.4486	evm.model.scaffold167793.18	Phospholipase-B 81 OS=Drysdalia coronoides PE=1 SV=1	-0.814312
novel_circ_0004824	4.8126	evm.model.scaffold143487.32_evm.model.scaffold143487.31	Protein HEATR9 OS=Macaca fascicularis GN=HEATR9 PE=2 SV=1	1.21822
novel_circ_0005181	-4.5547	evm.model.scaffold164773.11	Protein toll OS=Drosophila melanogaster GN=Tl PE=1 SV=1	-1.01849
novel_circ_0005506	-4.4905	evm.model.scaffold39493.4	Receptor-type tyrosine-protein phosphatase alpha OS=Homo sapiens GN=PTPRA PE=1 SV=2	-1.29194
novel_circ_0005508	-3.5671	evm.model.scaffold39493.4	Receptor-type tyrosine-protein phosphatase alpha OS=Homo sapiens GN=PTPRA PE=1 SV=2	-1.29194
novel_circ_0005759	4.275	evm.model.scaffold64163.1_evm.model.scaffold64163.2	Cyclin-dependent kinase-like 2 OS=Oryctolagus cuniculus GN=CDKL2 PE=2 SV=1	0.666964
novel_circ_0005977	-5.9243	evm.model.scaffold175929.13	E3 ubiquitin-protein ligase MIB2 OS=Gallus gallus GN=MIB2 PE=2 SV=1	-1.72459
novel_circ_0006386	5.1268	evm.model.scaffold135119.48	Carbonic anhydrase 2 OS=Tribolodon hakonensis GN=ca2 PE=2 SV=3	2.28916
novel_circ_0006516	4.1922	evm.model.scaffold132893.16	Endonuclease/exonuclease/phosphatase family domain-containing protein 1 OS=Bos taurus GN=EEPD1 PE=2 SV=1	1.07701
novel_circ_0006602	4.268	evm.model.scaffold22223.4.3	-	3.31713
novel_circ_0006606	5.0553	evm.model.scaffold22223.4.3	-	3.31713
novel_circ_0006652	-4.1837	evm.model.scaffold4289.11	Potential protein lysine methyltransferase SET5 OS=Cryptococcus neoformans var. neoformans serotype D (strain JEC21 / ATCC MYA-565) GN=SET5 PE=3 SV=1	1.26093
novel_circ_0006814	4.2154	evm.model.scaffold146665.16	Gigasin-6 OS=Crassostrea gigas PE=1 SV=1	3.27192
novel_circ_0006832	5.0632	evm.model.scaffold158547.84_evm.model.scaffold158547.85	Cathepsin B OS=Sus scrofa GN=CTSB PE=1 SV=1	-1.72056
novel_circ_0006833	-2.4405	evm.model.scaffold158547.84_evm.model.scaffold158547.85	Cathepsin B OS=Sus scrofa GN=CTSB PE=1 SV=1	-1.72056
novel_circ_0006931	4.1796	evm.model.scaffold119983.4	Epoxide hydrolase 4 OS=Homo sapiens GN=EPHX4 PE=2 SV=2	4.80461
novel_circ_0006935	4.7519	evm.model.scaffold119983.4	Epoxide hydrolase 4 OS=Homo sapiens GN=EPHX4 PE=2 SV=2	4.80461
novel_circ_0006947	-5.4423	evm.model.scaffold73127.3	Vesicular glutamate transporter 3 OS=Danio rerio GN=slc17a8 PE=3 SV=2	-1.33014
novel_circ_0006947	-5.4423	evm.model.scaffold73127.4	Vesicular glutamate transporter 1 OS=Bos taurus GN=SLC17A7 PE=2 SV=1	-2.23828
novel_circ_0006950	-2.9593	evm.model.scaffold73127.4	Vesicular glutamate transporter 1 OS=Bos taurus GN=SLC17A7 PE=2 SV=1	-2.23828
novel_circ_0007271	3.5419	evm.model.scaffold25809.10	Tropomyosin OS=Haliotis diversicolor PE=2 SV=1	2.08418
novel_circ_0007329	-4.4951	evm.model.scaffold39611.2	Zinc transporter 2 OS=Mus musculus GN=Slc30a2 PE=2 SV=1	-2.00271
novel_circ_0007352	4.3814	evm.model.scaffold66257.52	4-coumarate--CoA ligase 2 OS=Arabidopsis thaliana GN=4CL2 PE=1 SV=2	1.2832
novel_circ_0007366	-4.1915	evm.model.scaffold90855.11	Epithelial chloride channel protein OS=Bos taurus PE=2 SV=1	0.688644
novel_circ_0007368	4.9173	evm.model.scaffold90855.11	Epithelial chloride channel protein OS=Bos taurus PE=2 SV=1	0.688644
novel_circ_0007499	-5.1412	evm.model.scaffold140913.8	Receptor-type tyrosine-protein phosphatase T OS=Homo sapiens GN=PTPRT PE=1 SV=6	-0.693063
novel_circ_0007511	-4.6249	evm.model.scaffold90899.38_evm.model.scaffold90899.41	Multiple C2 and transmembrane domain-containing protein 1 OS=Homo sapiens GN=MCTP1 PE=2 SV=2	-1.06531
novel_circ_0007575	2.6816	evm.model.scaffold41199.17	Muscle M-line assembly protein unc-89 OS=Caenorhabditis elegans GN=unc-89 PE=1 SV=3	1.36192
novel_circ_0007609	5.4776	evm.model.scaffold150821.41_evm.model.scaffold150821.44	Deleted in malignant brain tumors 1 protein OS=Mus musculus GN=Dmbt1 PE=1 SV=2	1.85196
novel_circ_0007761	-2.3522	evm.model.scaffold43539.5	Multiple epidermal growth factor-like domains protein 10 OS=Mus musculus GN=Megf10 PE=1 SV=1	-0.710124
novel_circ_0007784	3.8741	evm.model.scaffold53391.14	Iporin OS=Mus musculus GN=Rusc2 PE=2 SV=2	0.739344
novel_circ_0007904	2.939	evm.model.scaffold112475.6	Dynein heavy chain 6, axonemal OS=Homo sapiens GN=DNAH6 PE=2 SV=3	0.862635
novel_circ_0008034	-2.6396	evm.model.scaffold152335.6	Abhydrolase domain-containing protein 2 OS=Mus musculus GN=Abhd2 PE=2 SV=1	-1.38136
novel_circ_0008270	-4.802	evm.model.scaffold80273.11	Type II inositol 1,4,5-trisphosphate 5-phosphatase OS=Mus musculus GN=Inpp5b PE=1 SV=1	-1.65637
novel_circ_0008345	-2.4826	evm.model.scaffold168355.17	Soma ferritin OS=Lymnaea stagnalis PE=2 SV=2	-0.698746
novel_circ_0008388	-5.6217	evm.model.scaffold141215.11	-	-1.82611
novel_circ_0008403	4.5332	evm.model.scaffold81473.59	Lymphoid-restricted membrane protein OS=Homo sapiens GN=LRMP PE=1 SV=3	0.991006
novel_circ_0008580	-2.4242	evm.model.scaffold86191.16	-	-2.04864
novel_circ_0008586	-4.4582	evm.model.scaffold62113.22	-	0.749003
novel_circ_0008651	-5.0311	evm.model.scaffold52869.11	Sialate O-acetylesterase OS=Rattus norvegicus GN=Siae PE=1 SV=2	-1.41294
novel_circ_0008652	-2.3726	evm.model.scaffold52869.11	Sialate O-acetylesterase OS=Rattus norvegicus GN=Siae PE=1 SV=2	-1.41294
novel_circ_0008830	4.7396	evm.model.scaffold47331.11	Mechanosensory protein 2 OS=Caenorhabditis elegans GN=mec-2 PE=1 SV=1	1.53301
novel_circ_0008967	2.8066	evm.model.scaffold68863.6	Adenylate kinase isoenzyme 5 OS=Homo sapiens GN=AK5 PE=1 SV=2	1.96933
novel_circ_0009085	-3.8901	evm.model.scaffold88257.23	Golgi-associated plant pathogenesis-related protein 1 OS=Homo sapiens GN=GLIPR2 PE=1 SV=3	-2.05865
novel_circ_0009237	-4.3267	evm.model.scaffold58729.9	Cytochrome P450 4F22 OS=Homo sapiens GN=CYP4F22 PE=2 SV=1	-0.91158
novel_circ_0009254	-4.6382	evm.model.scaffold170623.3	ATP-binding cassette sub-family A member 3 OS=Homo sapiens GN=ABCA3 PE=1 SV=2	-2.37668
novel_circ_0009693	4.2325	evm.model.scaffold120675.1	Voltage-dependent calcium channel type D subunit alpha-1 OS=Drosophila melanogaster GN=Ca-alpha1D PE=1 SV=2	0.728409
novel_circ_0009958	-6.8238	evm.model.scaffold134307.3	-	-2.85992
novel_circ_0009958	-6.8238	evm.model.scaffold134307.4	Obscurin OS=Mus musculus GN=Obscn PE=2 SV=2	-1.30048
novel_circ_0010055	4.3455	evm.model.scaffold26687.3	V-type proton ATPase catalytic subunit A OS=Anopheles gambiae GN=Vha68-2 PE=3 SV=1	-1.26573
novel_circ_0010096	-4.3545	evm.model.scaffold175399.2	Hemicentin-2 OS=Mus musculus GN=Hmcn2 PE=2 SV=1	-1.0487
novel_circ_0010289	-5.5065	evm.model.scaffold154705.23	Granulins OS=Homo sapiens GN=GRN PE=1 SV=2	-2.18775
novel_circ_0010291	-5.4119	evm.model.scaffold154705.23	Granulins OS=Homo sapiens GN=GRN PE=1 SV=2	-2.18775
novel_circ_0010299	-4.3775	evm.model.scaffold154705.23	Granulins OS=Homo sapiens GN=GRN PE=1 SV=2	-2.18775
novel_circ_0010300	-5.3354	evm.model.scaffold154705.23	Granulins OS=Homo sapiens GN=GRN PE=1 SV=2	-2.18775
novel_circ_0010304	-2.765	evm.model.scaffold154705.23	Granulins OS=Homo sapiens GN=GRN PE=1 SV=2	-2.18775
novel_circ_0010310	-3.3391	evm.model.scaffold154705.23	Granulins OS=Homo sapiens GN=GRN PE=1 SV=2	-2.18775
novel_circ_0010311	-7.7133	evm.model.scaffold154705.23	Granulins OS=Homo sapiens GN=GRN PE=1 SV=2	-2.18775
novel_circ_0010312	-3.736	evm.model.scaffold154705.23	Granulins OS=Homo sapiens GN=GRN PE=1 SV=2	-2.18775
novel_circ_0010313	-4.5701	evm.model.scaffold154705.23	Granulins OS=Homo sapiens GN=GRN PE=1 SV=2	-2.18775
novel_circ_0010314	-5.561	evm.model.scaffold154705.23	Granulins OS=Homo sapiens GN=GRN PE=1 SV=2	-2.18775
novel_circ_0010354	5.8583	evm.model.scaffold175457.32.1	Protein boule-like OS=Macaca fascicularis GN=BOLL PE=2 SV=2	1.08411
novel_circ_0010463	6.4599	evm.model.scaffold54691.18	PMS1 protein homolog 1 OS=Homo sapiens GN=PMS1 PE=1 SV=1	0.813029
novel_circ_0010523	4.7458	evm.model.scaffold137173.18	Transmembrane protein 198 OS=Xenopus tropicalis GN=tmem198 PE=1 SV=1	0.930577
novel_circ_0010643	2.8687	evm.model.scaffold109361.14_evm.model.scaffold109361.15	Janus kinase and microtubule-interacting protein 3 OS=Mus musculus GN=Jakmip3 PE=2 SV=2	1.21849
novel_circ_0010720	-5.6096	evm.model.scaffold77121.3	V-type proton ATPase subunit B OS=Manduca sexta GN=VHA55 PE=2 SV=1	-1.28818
novel_circ_0010721	-4.3768	evm.model.scaffold77121.3	V-type proton ATPase subunit B OS=Manduca sexta GN=VHA55 PE=2 SV=1	-1.28818
novel_circ_0010888	-5.3704	evm.model.scaffold34197.16_evm.model.scaffold34197.17	Putative aminopeptidase W07G4.4 OS=Caenorhabditis elegans GN=lap-2 PE=3 SV=1	-2.47768
novel_circ_0010966	4.3445	evm.model.scaffold83847.6	Carbohydrate sulfotransferase 15 OS=Homo sapiens GN=CHST15 PE=1 SV=1	0.587173
novel_circ_0011002	4.3996	evm.model.scaffold170995.8	Epsilon-sarcoglycan OS=Mus musculus GN=Sgce PE=1 SV=2	1.28703
novel_circ_0011124	-4.5744	evm.model.scaffold132131.5.1	Spermine oxidase OS=Homo sapiens GN=SMOX PE=1 SV=1	-0.996699
novel_circ_0011214	4.2905	evm.model.scaffold146043.10	Twitchin OS=Caenorhabditis elegans GN=unc-22 PE=1 SV=3	1.94039
novel_circ_0011233	4.1852	evm.model.scaffold146043.9	Muscle M-line assembly protein unc-89 OS=Caenorhabditis elegans GN=unc-89 PE=1 SV=3	1.91936
novel_circ_0011665	-4.3749	evm.model.scaffold147293.13	Phosphatidylserine synthase 2 OS=Xenopus tropicalis GN=ptdss2 PE=2 SV=2	1.40145
novel_circ_0011729	-5.4582	evm.model.scaffold43975.5	Netrin receptor UNC5B OS=Rattus norvegicus GN=Unc5b PE=1 SV=1	1.92794

## Sheet: Table S5 up-down-up
Table S5 DEcircRNA–DEmiRNA–DEmRNA interaction network of H. discus hannai
ID	L_HD_readcount	S_HD_readcount	log2FoldChange	pval	padj	log2FoldChange		miRNA	L_HD_readcount	S_HD_readcount	log2FoldChange	pval	padj	transcript_id	gene_id	gene_name	gene_name_abbreviation	gene_location	L_HD_FPKM	S_HD_FPKM	log2(foldchange)	pvalue	qvalue
novel_circ_0001577	4.06728	0	4.2631	0.043518	NA	4.2631		novel_9	138676	318515	-1.1718	1.6798e-10	1.7134e-08	evm.model.scaffold112475.6	evm.model.scaffold112475.6	Dynein heavy chain 6, axonemal OS=Homo sapiens GN=DNAH6 PE=2 SV=3	DNAH6	chr2:16354739-16425390	10.7652	5.9203	0.862635	0.00015	0.00213042
novel_circ_0001577	4.06728	0	4.2631	0.043518	NA	4.2631		novel_9	138676	318515	-1.1718	1.6798e-10	1.7134e-08	evm.model.scaffold112475.6	evm.model.scaffold112475.6	Dynein heavy chain 6, axonemal OS=Homo sapiens GN=DNAH6 PE=2 SV=3	DNAH6	chr2:16354739-16425390	10.7652	5.9203	0.862635	0.00015	0.00213042
novel_circ_0001577	4.06728	0	4.2631	0.043518	NA	4.2631		novel_9	138676	318515	-1.1718	1.6798e-10	1.7134e-08	evm.model.scaffold112475.6	evm.model.scaffold112475.6	Dynein heavy chain 6, axonemal OS=Homo sapiens GN=DNAH6 PE=2 SV=3	DNAH6	chr2:16354739-16425390	10.7652	5.9203	0.862635	0.00015	0.00213042
novel_circ_0001577	4.06728	0	4.2631	0.043518	NA	4.2631		novel_9	138676	318515	-1.1718	1.6798e-10	1.7134e-08	evm.model.scaffold112475.6	evm.model.scaffold112475.6	Dynein heavy chain 6, axonemal OS=Homo sapiens GN=DNAH6 PE=2 SV=3	DNAH6	chr2:16354739-16425390	10.7652	5.9203	0.862635	0.00015	0.00213042
novel_circ_0001577	4.06728	0	4.2631	0.043518	NA	4.2631		novel_9	138676	318515	-1.1718	1.6798e-10	1.7134e-08	evm.model.scaffold112475.6	evm.model.scaffold112475.6	Dynein heavy chain 6, axonemal OS=Homo sapiens GN=DNAH6 PE=2 SV=3	DNAH6	chr2:16354739-16425390	10.7652	5.9203	0.862635	0.00015	0.00213042
novel_circ_0001577	4.06728	0	4.2631	0.043518	NA	4.2631		novel_9	138676	318515	-1.1718	1.6798e-10	1.7134e-08	evm.model.scaffold112475.6	evm.model.scaffold112475.6	Dynein heavy chain 6, axonemal OS=Homo sapiens GN=DNAH6 PE=2 SV=3	DNAH6	chr2:16354739-16425390	10.7652	5.9203	0.862635	0.00015	0.00213042
novel_circ_0001577	4.06728	0	4.2631	0.043518	NA	4.2631		novel_9	138676	318515	-1.1718	1.6798e-10	1.7134e-08	evm.model.scaffold112475.6	evm.model.scaffold112475.6	Dynein heavy chain 6, axonemal OS=Homo sapiens GN=DNAH6 PE=2 SV=3	DNAH6	chr2:16354739-16425390	10.7652	5.9203	0.862635	0.00015	0.00213042
[truncated: 205 more rows]

## Sheet: Table S5 down-up-down
Table S5 DEcircRNA–DEmiRNA–DEmRNA interaction network of H. discus hannai
[truncated: 50 more rows]

## Sheet: Table S6 miRNA sequence
Table S6 The mature_sequence of DEmiRNA from H. discus hannai
[truncated: 7 more rows]
